# Supplementary material for: Bioresponsive pseudoGlucosinolates (psGSLs) Release Isothiocyanates (ITCs) in the Presence of Nitroreductases
Source: Chemistry. 2026 Apr 17;32(25):e71012. doi: 10.1002/chem.71012 (PMC13331584; doi:10.1002/chem.71012)
Supplement: Supplementary file 2 — chem71012‐sup‐0002‐SuppMat.zip. [file CHEM-32-e71012-s002.zip]

Archive with 2 entries (2 files):
- 3_Description of proteomics data (synthetic peptides).xlsx
- 3_Description of proteomics data (total proteomics).xlsx
