# Supplementary material for: Bioresponsive pseudoGlucosinolates (psGSLs) Release Isothiocyanates (ITCs) in the Presence of Nitroreductases
Source: Chemistry. 2026 Apr 17;32(25):e71012. doi: 10.1002/chem.71012 (PMC13331584; doi:10.1002/chem.71012)
Supplement: Supplementary file 2 — chem71012‐sup‐0002‐SuppMat.zip. [file CHEM-32-e71012-s002.zip › 3_Description of proteomics data (synthetic peptides).xlsx]

## Sheet: Peptide 1
model peptide 1 NACGKNAGK
RAW file: Lumos_241112_18
Proteome Discoverer search file: Lumos_241112_18_modif_617_585
Confidence	Sequence	Modifications	# PSMs	Theo. MH+ [Da]	Confidence (by Search Engine): A2 Sequest HT	XCorr (by Search Engine): A2 Sequest HT
High	NACGKNAGK		76	862.42	High	3.11
Pep1 + psGSLPEG(NO2)-BODIPY (1h, 37°C)
RAW file: Lumos_241112_21
Proteome Discoverer search file: Lumos_241112_21_modif_617_585
Confidence	Sequence	Modifications	# PSMs	Theo. MH+ [Da]	Confidence (by Search Engine): A2 Sequest HT	XCorr (by Search Engine): A2 Sequest HT
High	NACGKNAGK		95	862.42	High	2.87
High	CGKNAGK	1x5082_585 [C1]; 1x5082_617 [K3]	2	1879.92	High	1.36
High	NACGKNAGK	1x5082_617 [C3]	3	1479.7	High	1.27
High	NACGKNAGK	1xDeamidated [N1]; 1x5082_585 [C3]	2	1448.71	High	1
Pep1 + psGSLPEG(NO2)-BODIPY (1h, 37°C) + DiPEA (2h, 37°C)
RAW file: Lumos_241112_24
Proteome Discoverer search file: Lumos_241112_24_modif_617_585
Confidence	Sequence	Modifications	# PSMs	Theo. MH+ [Da]	Confidence (by Search Engine): A2 Sequest HT	XCorr (by Search Engine): A2 Sequest HT
High	NACGKNAGK		121	862.42	High	3.22
High	NACGKNAGK	1xDeamidated [N1]	2	863.404	High	2.29
High	NACGKNAGK	1x5082_617 [C3]	22	1479.7	High	1.71
High	NACGKNAGK	1xDeamidated [N1]; 1x5082_617 [C3]	1	1480.68	High	1.03
High	NACGKNAGK	1xDeamidated [N1]; 1x5082_585 [C3]	1	1448.71	High	0.95
Pep1 + psGSLPEG(NO2)-BODIPY (1h, 37°C) + DiPEA (2h, 37°C) + TEAB (2h, 37°C)
RAW file: Lumos_241112_27
Proteome Discoverer search file: Lumos_241112_27_modif_617_585
Confidence	Sequence	Modifications	# PSMs	Theo. MH+ [Da]	Confidence (by Search Engine): A2 Sequest HT	XCorr (by Search Engine): A2 Sequest HT
High	NACGKNAGK		84	862.42	High	3.3
High	NACGKNAGK	1xDeamidated [N1]	17	863.404	High	2.41
High	NACGKNAGK	1x5082_617 [C3]	22	1479.7	High	1.76
High	NACGKNAGK	2xDeamidated [N1; N6]	1	864.388	High	1.51
High	NACGKNAG	1x5082_585 [C3]	1	1319.63	High	0.97
High	NACGKNAGK	1xDeamidated [N1]; 1x5082_617 [C3]	1	1480.68	High	0.93

## Sheet: Peptide 2
model peptide 2 AcNACGKNAGK
RAW file: Lumos_241112_30
Proteome Discoverer search file: Lumos_241112_30_modif_617_585
Confidence	Sequence	Modifications	# PSMs	Theo. MH+ [Da]	Confidence (by Search Engine): A2 Sequest HT	XCorr (by Search Engine): A2 Sequest HT
High	NACGKNAGK	1xAcetyl [N-Term]	64	904.431	High	3.41
High	NACGKNAGK	1xAcetyl [N-Term]; 1xDeamidated [N1]; 1x5082_617 [C3]	1	1522.69	High	2.15
High	ACGKNAGK	1xAcetyl [N-Term]	4	790.388	High	1.44
Pep2 + psGSLPEG(NO2)-BODIPY (1h, 37°C)
RAW file: Lumos_241112_33
Proteome Discoverer search file: Lumos_241112_33_modif_617_585
Confidence	Sequence	Modifications	# PSMs	Theo. MH+ [Da]	Confidence (by Search Engine): A2 Sequest HT	XCorr (by Search Engine): A2 Sequest HT
High	NACGKNAGK	1xAcetyl [N-Term]	78	904.431	High	3.28
High	NACGKNAGK	1xAcetyl [N-Term]; 1xDeamidated [N1]; 1x5082_617 [C3]	1	1522.69	High	2.09
High	NACGKN	1xAcetyl [N-Term]; 1xDeamidated [N6]; 2x5082_617 [C3; K5]	1	1883.81	High	1.54
High	NACGKNAGK	1xAcetyl [N-Term]; 1x5082_617 [C/K]	3	1521.71	High	1.2
Pep2 + psGSLPEG(NO2)-BODIPY (1h, 37°C) + DiPEA (2h, 37°C)
RAW file: Lumos_241112_36
Proteome Discoverer search file: Lumos_241112_36_modif_617_585
Confidence	Sequence	Modifications	# PSMs	Theo. MH+ [Da]	Confidence (by Search Engine): A2 Sequest HT	XCorr (by Search Engine): A2 Sequest HT
High	NACGKNAGK	1xAcetyl [N-Term]	78	904.431	High	3.39
High	NACGKNAGK	1xAcetyl [N-Term]; 1xDeamidated [N1]	4	905.415	High	2.89
High	NACGKNAGK	1xAcetyl [N-Term]; 1x5082_617 [C3]	23	1521.71	High	1.78
High	NACGKNAGK	1xAcetyl [N-Term]; 1xDeamidated [N1]; 1x5082_585 [C3]	5	1490.72	High	1.73
High	NACGKNAGK	1xAcetyl [N-Term]; 1xDeamidated [N1]; 1x5082_617 [C3]	3	1522.69	High	1.46
High	ACGKNAGK	1xAcetyl [N-Term]	4	790.388	High	1.28
High	NACGKN	1xAcetyl [N-Term]; 1x5082_585 [C3]	1	1233.58	High	1.06
High	NACGKNAG	1xAcetyl [N-Term]; 1x5082_585 [C3]	3	1361.64	High	0.98
Pep2 + psGSLPEG(NO2)-BODIPY (1h, 37°C) + DiPEA (2h, 37°C) + TEAB (2h, 37°C)
RAW file: Lumos_241112_39
Proteome Discoverer search file: Lumos_241112_39_modif_617_585
Confidence	Sequence	Modifications	# PSMs	Theo. MH+ [Da]	Confidence (by Search Engine): A2 Sequest HT	XCorr (by Search Engine): A2 Sequest HT
High	NACGKNAGK	1xAcetyl [N-Term]	66	904.431	High	3.32
High	NACGKNAGK	1xAcetyl [N-Term]; 1xDeamidated [N1]	21	905.415	High	3.28
High	ACGKNAGK	1xAcetyl [N-Term]	2	790.388	High	1.99
High	NACGKNAGK	1xAcetyl [N-Term]; 1x5082_617 [C3]	14	1521.71	High	1.72
High	NACGKNAGK	1xAcetyl [N-Term]; 1xDeamidated [N1]; 1x5082_617 [C3]	3	1522.69	High	1.4
High	NACGKNAGK	1xAcetyl [N-Term]; 1xDeamidated [N1]; 1x5082_585 [C3]	1	1490.72	High	1.08
High	NACGKNAG	1xAcetyl [N-Term]	3	776.336	High	0.99
High	NACGKNA	1xAcetyl [N-Term]	1	719.314	High	0.68

## Sheet: Peptide 3
model peptide 3 NAGGKNAGK
RAW file: Lumos_241112_42
Proteome Discoverer search file: Lumos_241112_42_modif_617_585
Confidence	Sequence	Modifications	# PSMs	Theo. MH+ [Da]	Confidence (by Search Engine): A2 Sequest HT	XCorr (by Search Engine): A2 Sequest HT
High	NAGGKNAGK		52	816.432	High	2.94
High	NAGGKNAGK	1xDeamidated [N1]	6	817.416	High	2.29
Pep3 + psGSLPEG(NO2)-BODIPY (1h, 37°C)
RAW file: Lumos_241112_45
Proteome Discoverer search file: Lumos_241112_45_modif_617_585
Confidence	Sequence	Modifications	# PSMs	Theo. MH+ [Da]	Confidence (by Search Engine): A2 Sequest HT	XCorr (by Search Engine): A2 Sequest HT
High	NAGGKNAGK		54	816.432	High	2.55
Pep3 + psGSLPEG(NO2)-BODIPY (1h, 37°C) + DiPEA (2h, 37°C)
RAW file: Lumos_241112_48
Proteome Discoverer search file: Lumos_241112_48_modif_617_585
Confidence	Sequence	Modifications	# PSMs	Theo. MH+ [Da]	Confidence (by Search Engine): A2 Sequest HT	XCorr (by Search Engine): A2 Sequest HT
High	NAGGKNAGK		163	816.432	High	3.12
High	NAGGKNAGK	1xDeamidated [N]	40	817.416	High	2.47
High	NAGGKNAGK	1x5082_617 [K]	10	1433.71	High	2.04
High	NAGGKNAGK	1xDeamidated [N6]; 1x5082_585 [K5]	1	1402.72	High	1.82
High	NAGGKNAGK	2xDeamidated [N1; N6]	2	818.4	High	1.15
High	NAGGKNAGK	1x5082_585 [K5]	1	1401.74	High	0.86
Pep3 + psGSLPEG(NO2)-BODIPY (1h, 37°C) + DiPEA (2h, 37°C) + TEAB (2h, 37°C)
RAW file: Lumos_241112_51
Proteome Discoverer search file: Lumos_241112_51_modif_617_585
Confidence	Sequence	Modifications	# PSMs	Theo. MH+ [Da]	Confidence (by Search Engine): A2 Sequest HT	XCorr (by Search Engine): A2 Sequest HT
High	NAGGKNAGK		157	816.432	High	3.04
High	NAGGKNAGK	1xDeamidated [N]	71	817.416	High	2.67
High	AGGKNAGK		1	702.389	High	2.3
High	NAGGKNAGK	2xDeamidated [N1; N6]	4	818.4	High	1.93
High	NAGGKNAGK	1xDeamidated [N6]; 1x5082_585 [K5]	2	1402.72	High	1.88
High	NAGGKNAGK	1xDeamidated [N1]; 1x5082_617 [K5]	1	1434.69	High	1.55
High	NAGGKNAGK	1x5082_617 [K]	5	1433.71	High	1.08

## Sheet: Peptide 4
model peptide 4 AcNAGGKNAGK
RAW file: Lumos_241112_54
Proteome Discoverer search file: Lumos_241112_54_modif_617_585
Confidence	Sequence	Modifications	# PSMs	Theo. MH+ [Da]	Confidence (by Search Engine): A2 Sequest HT	XCorr (by Search Engine): A2 Sequest HT
High	NAGGKNAGK	1xAcetyl [N-Term]	54	858.443	High	3.18
High	NAGGKNAGK	1xAcetyl [N-Term]; 1xDeamidated [N1]	3	859.427	High	2.08
Pep4 + psGSLPEG(NO2)-BODIPY (1h, 37°C)
RAW file: Lumos_241112_55
Proteome Discoverer search file: Lumos_241112_55_modif_617_585
Confidence	Sequence	Modifications	# PSMs	Theo. MH+ [Da]	Confidence (by Search Engine): A2 Sequest HT	XCorr (by Search Engine): A2 Sequest HT
High	NAGGKNAGK	1xAcetyl [N-Term]	42	858.443	High	3.19
High	NAGGKNAGK	1xAcetyl [N-Term]; 1x5082_585 [K]	2	1443.75	High	0.53
Pep4 + psGSLPEG(NO2)-BODIPY (1h, 37°C) + DiPEA (2h, 37°C)
RAW file: Lumos_241112_56
Proteome Discoverer search file: Lumos_241112_56_modif_617_585
Confidence	Sequence	Modifications	# PSMs	Theo. MH+ [Da]	Confidence (by Search Engine): A2 Sequest HT	XCorr (by Search Engine): A2 Sequest HT
High	NAGGKNAGK	1xAcetyl [N-Term]	141	858.443	High	3.39
High	NAGGKNAGK	1xAcetyl [N-Term]; 1xDeamidated [N]	31	859.427	High	2.76
High	NAGGKNAGK	1xAcetyl [N-Term]; 2xDeamidated [N1; N6]	2	860.411	High	1.89
High	NAGGKNAGK	1xAcetyl [N-Term]; 1xDeamidated [N6]; 1x5082_585 [K9]	6	1444.73	High	1.7
High	NAGGKNAGK	1xAcetyl [N-Term]; 1xDeamidated [N6]; 1x5082_617 [K9]	1	1476.7	High	1.63
High	NAGGKNAGK	1xAcetyl [N-Term]; 1x5082_617 [K]	8	1475.72	High	1.62
Pep4 + psGSLPEG(NO2)-BODIPY (1h, 37°C) + DiPEA (2h, 37°C) + TEAB (2h, 37°C)
RAW file: Lumos_241112_57
Proteome Discoverer search file: Lumos_241112_57_modif_617_585
Confidence	Sequence	Modifications	# PSMs	Theo. MH+ [Da]	Confidence (by Search Engine): A2 Sequest HT	XCorr (by Search Engine): A2 Sequest HT
High	NAGGKNAGK	1xAcetyl [N-Term]; 1xDeamidated [N]	69	859.427	High	3.38
High	NAGGKNAGK	1xAcetyl [N-Term]	137	858.443	High	3.34
High	NAGGKNAGK	1xAcetyl [N-Term]; 2xDeamidated [N1; N6]	5	860.411	High	3.15
High	NAGGKNAGK	1xAcetyl [N-Term]; 1xDeamidated [N6]; 1x5082_617 [K5]	3	1476.7	High	1.91
High	NAGGKNAGK	1xAcetyl [N-Term]; 1xDeamidated [N6]; 1x5082_585 [K]	5	1444.73	High	1.79
High	NAGGKNAGK	1xAcetyl [N-Term]; 1x5082_617 [K5]	2	1475.72	High	1.4
High	NAGGKNAGK	1xAcetyl [N-Term]; 2xDeamidated [N1; N6]; 1x5082_617 [K5]	1	1477.69	High	1.25

## Sheet: Peptide 5
model peptide 5 AcNACGGNAGG
RAW file: Lumos_241112_60
Proteome Discoverer search file: Lumos_241112_60_modif_617_585
Confidence	Sequence	Modifications	# PSMs	Theo. MH+ [Da]	Confidence (by Search Engine): A2 Sequest HT	XCorr (by Search Engine): A2 Sequest HT
High	NACGGNAGG	1xAcetyl [N-Term]	44	762.284	High	3.6
High	NACGGNAGG	1xAcetyl [N-Term]; 1xDeamidated [N6]	1	763.268	High	2.33
Pep5 + psGSLPEG(NO2)-BODIPY (1h, 37°C)
RAW file: Lumos_241112_61
Proteome Discoverer search file: Lumos_241112_61_modif_617_585
Confidence	Sequence	Modifications	# PSMs	Theo. MH+ [Da]	Confidence (by Search Engine): A2 Sequest HT	XCorr (by Search Engine): A2 Sequest HT
High	NACGGNAGG	1xAcetyl [N-Term]	4	762.284	High	3.05
Pep5 + psGSLPEG(NO2)-BODIPY (1h, 37°C) + DiPEA (2h, 37°C)
RAW file: Lumos_241112_62
Proteome Discoverer search file: Lumos_241112_62_modif_617_585
Confidence	Sequence	Modifications	# PSMs	Theo. MH+ [Da]	Confidence (by Search Engine): A2 Sequest HT	XCorr (by Search Engine): A2 Sequest HT
High	NACGGNAGG	1xAcetyl [N-Term]	52	762.284	High	3.58
High	NACGGNAGG	1xAcetyl [N-Term]; 1xDeamidated [N6]	1	763.268	High	2.76
High	NACGGNAGG	1xAcetyl [N-Term]; 1x5082_617 [C3]	1	1379.56	High	1.07
Pep5 + psGSLPEG(NO2)-BODIPY (1h, 37°C) + DiPEA (2h, 37°C) + TEAB (2h, 37°C)
RAW file: Lumos_241112_63
Proteome Discoverer search file: Lumos_241112_63_modif_617_585
Confidence	Sequence	Modifications	# PSMs	Theo. MH+ [Da]	Confidence (by Search Engine): A2 Sequest HT	XCorr (by Search Engine): A2 Sequest HT
High	NACGGNAGG	1xAcetyl [N-Term]	51	762.284	High	3.61
