# Supplementary material for: Bioresponsive pseudoGlucosinolates (psGSLs) Release Isothiocyanates (ITCs) in the Presence of Nitroreductases
Source: Chemistry. 2026 Apr 17;32(25):e71012. doi: 10.1002/chem.71012 (PMC13331584; doi:10.1002/chem.71012)
Supplement: Supplementary file 2 — chem71012‐sup‐0002‐SuppMat.zip. [file CHEM-32-e71012-s002.zip › 3_Description of proteomics data (total proteomics).xlsx]

## Sheet: Table of Content
Worksheet	Information
psGSL(NO2)-alkyne	Summarised data for psGSL(NO2)-alkyne in lysate of S. aureus SH1000
Open Search	Result of the open search to identify the masses of modification caused by psGSL(NO2)-alkyne in lysate of S. aureus SH1000
Offset Search	Result of the offset search to identify the amino acid selectivity of the modification caused by psGSL(NO2)-alkyne in lysate of S. aureus SH1000
Closed Search	Result of the closed search to quantify the sites modified by psGSL(NO2)-alkyne in lysate of S. aureus SH1000
Header	Information
Probe	Name of the probe used in this experiment
Concentration	Concentration of the probe used in this experiment
Replicate 1	Sample name of the first technical replicate
Replicate 2	Sample name of the second technical replicate
Masses of modification	Data on the masses of modification identified using an Open Search in the MSFragger-based FragPipe computational platform
Detected mass of modification (light)	Detected mass of modification corresponding to the modification indicated under "Expected mass of modification (light)"
Detected mass of modification (heavy)	Detected mass of modification corresponding to the modification indicated under "Expected mass of modification (heavy)"
Amino acid selectivity	Data on the amino acid selectivity of the probe identified using an Offset Search in the MSFragger-based FragPipe computational platform
# of localised sites	Number of the sites that were localised and used for determination of the amino acid selectivity
% of all localised sites	Fraction of all localised sites that was localised to the indicated amino acid(s) or the indicated terminus
Quantification	Data on quantified residues identified using a Closed Search in the MSFragger-based FragPipe computational platform
# of quantified residues	Number of the residues that were quantified; The data is given for each type of amino acid or terminus individually
# outside of preferred quantification window	Number of the residues that were quantified with results outside of the preferred window of quantification (-1 < log2(R) < 1); The data is given for each type of amino acid or terminus individually
% outside of preferred quantification window	Fraction of the residues that were quantified with results outside of the preferred window of quantification (-1 < log2(R) < 1); The data is given for each type of amino acid or terminus individually
Mass shift (Da)	Theoretical mass shift in Da as determined using an Open Search in the MSFragger-based FragPipe computational platform followed by downstream application of Crystal-C, PeptideProphet, ProteinProphet, Philosopher and PTM-Shepherd
# of PSMs	# of PSMs identified using an Open Search in the MSFragger-based FragPipe computational platform that are modified with this mass of modification
Identifier	Identifier of the residue in the format "UniProt code"_"modified amino acid""residue number"
Modified residue	Type of amino acid or protein terminus that is modified
UniProt code	UniProt code of the protein
Gene name	Name of the corresponding gene according to UniProt
Name	Name of the protein according to UniProt
Essential?	Yes, if the gene is essential; No, if the gene is non-essential according to the DEG database
Peptide sequence	Sequence of the detected peptide; If several peptides were combined for the same residue, the shortest sequence is given
Modified peptide	Sequence of the detected peptide with the modified residue indicated by *; If several peptides were combined for the same residue, the shortest sequence is given
Log2 Ratio HL replicate 1	Individual value of log2(R) for replicate 1
Log2 Ratio HL replicate 2	Individual value of log2(R) for replicate 2
Log2 Ratio HL	Average value of log2(R)
Total Light Intensity	Total Intensity of all peaks corresponding to the modified peptide with the light isoDTB tag attached
Total Heavy Intensity	Total Intensity of all peaks corresponding to the modified peptide with the heavy isoDTB tag attached
Total Intensity	Total Intensity of all peaks corresponding to the modified peptide with the light or heavy isoDTB tag attached

## Sheet: psGSL(NO2)-alkyne
Description of experiment
Probe	psGSL(NO2)-alykne
Concentration	100 µM
Sample information
Replicate 1	220428_P01
Replicate 2	220428_P02
Masses of modification
Detected mass of modification (light)	574.331
Detected mass of modification (heavy)	580.338
Amino acid selectivity
# of localised sites	27
% of all localised sites
A	3.7037
C	0
D+E	0
F	0
G	0
H	0
I	0
K	55.5556
L	0
M	0
N+Q	3.7037
P	0
R	0
S+T	0
V	3.7037
W	0
Y	0
C-terminal	18.5185
N-terminal	14.8148
Quantification
# of quantified residues	548 (K), 15 (N-term), 16 (C-term)
# outside of preferred quantification window	5 (K), 1 (N-term), 0 (C-term)
% outside of preferred quantification window	0.91 (K), 6.67 (N-term), 0 (C-term)

## Sheet: Open Search
Mass shift (Da)	# of PSMs
580.338	463
1.00335	303
574.331	274
2.00671	266
242.069	92
3.01006	67
63.959	64
31.9898	62
47.9847	51
0	48
226.073	46
258.064	45
596.341	40
15.9949	40
652.306	39
581.321	36
260.087	32
275.09	32
57.0215	29
695.383	25
590.325	24
589.33	23
646.298	23
631.352	22
244.061	19
66.0104	16
195.142	16
-57.0215	14
280.013	14
595.339	14
244.095	14
11.021	14
286.1	12
227.065	12
3.9949	12
25.9942	11
278.123	10
447.283	10
300.124	10
231.077	9
283.045	9
255.071	9
612.311	9
252.089	9
450.304	9
196.129	8
639.366	8
57.9492	8
228.055	8
65.953	7
703.391	7
441.274	7
267.029	7
266.047	7
44.9851	7
29.0466	7
284.1	6
2.996	6
297.997	6
156.129	6
196.07	6
26.0782	5
298.983	5
607.33	5
80.9678	5
176.078	5
82.9852	5
446.235	5
21.9819	5
-120.088	5
577.322	5
176.103	5
245.019	5
58.0055	5
747.34	5
249.083	4
68.0262	4
33.9828	4
64.9394	4
338.2	4
100.016	4
230.095	4
212.083	4
177.127	4
455.24	4
297.011	4
281.035	4
225.044	4
104.91	4
276.122	4
251.158	4
64.9504	4
265.182	4
481.269	3
296.976	3
305.182	3
195.089	3
242.034	3
-130.067	3
263.049	3
265.012	3
-94.0502	3
307.143	3
114.043	3
290.065	3
-130.017	3
226.123	3
162.141	3
168.093	3
502.245	3
272.082	3
267.064	3
584.343	2
-93.012	2
123.045	2
775.376	2
258.173	2
303.2	2
354.183	2
262.12	2
109.139	2
517.216	2
498.262	2
443.225	2
382.284	2
-7.9794	2
115.116	2
103.009	2
583.364	2
-76.0276	2
258.191	2
305.099	2
314.149	2
22.0304	2
303.104	2
382.129	2
212.065	2
688.396	2
293.086	2
35.0556	2
261.931	2
393.168	2
49.0594	2
717.386	2
-33.9877	2
15.028	2
90.0114	2
300.234	2
102.894	1
169.126	1
63.9092	1
184.193	1
203.151	1
323.953	1
252.039	1
305.005	1
-70.0288	1
35.0836	1
245.228	1
45.0168	1
304.994	1
-47.0672	1
211.065	1
298.479	1
302.176	1
29.9534	1
369.174	1
247.139	1
25.7872	1
283.172	1
100.19	1
340.101	1
140.15	1
406.359	1
283.995	1
-130.183	1
365.214	1
-40.2046	1
396.227	1
212.096	1
266.078	1
271.132	1
88.9254	1
-89.0299	1
361.255	1
369.193	1
100.063	1

## Sheet: Offset Search
Identifier	Modified residue	UniProt code	Gene name	Name	Essential?
Q2FW23_K97	K	Q2FW23	rpsE	30S ribosomal protein S5	yes
Q2FZ25_V60	V	Q2FZ25	rpsB	30S ribosomal protein S2	yes
Q2FZG4_Q215	Q	Q2FZG4	SAOUHSC_01040	Pyruvate dehydrogenase complex, E1 component, alpha subunit, putative	yes
P38489_K116	K	P38489	nfsB	Oxygen-insensitive NAD(P)H nitroreductase	n.a.
Q2FZ37_K46	K	Q2FZ37	sucC	Succinate--CoA ligase [ADP-forming] subunit beta	yes
Q2FZ23_K36	K	Q2FZ23	tsf	Elongation factor Ts	yes
Q2FW81_K66	K	Q2FW81	SAOUHSC_02423	Probable uridylyltransferase SAOUHSC_02423	no
Q2FXE8_K90	K	Q2FXE8	SAOUHSC_01901	Transaldolase	no
Q2FW18_K18	K	Q2FW18	rplE	50S ribosomal protein L5	yes
Q2G0P0_K210	K	Q2G0P0	rplA	50S ribosomal protein L1	yes
P38489_K82	K	P38489	nfsB	Oxygen-insensitive NAD(P)H nitroreductase	n.a.
Q2FW16_K23	K	Q2FW16	rplN	50S ribosomal protein L14	yes
Q2FZ25_K105	K	Q2FZ25	rpsB	30S ribosomal protein S2	yes
Q2FZ36_K7	K	Q2FZ36	sucD	Succinate--CoA ligase [ADP-forming] subunit alpha	no
Q2G0N1_K688	K	Q2G0N1	fusA	Elongation factor G	yes
Q2FW23_K61	K	Q2FW23	rpsE	30S ribosomal protein S5	yes
P0A0F4_K80	K	P0A0F4	rplK	50S ribosomal protein L11	yes
Q2FZ54_A5	A	Q2FZ54	SAOUHSC_01198	Malonyl CoA-acyl carrier protein transacylase	yes
Q2G0N0_C-terminal394	C-terminal	Q2G0N0	tuf	Elongation factor Tu	yes
Q2FZ36_C-terminal302	C-terminal	Q2FZ36	sucD	Succinate--CoA ligase [ADP-forming] subunit alpha	no
P0C818_C-terminal20	C-terminal	P0C818	psmA4	Phenol-soluble modulin alpha 4 peptide	no
Q2FZT4_C-terminal300	C-terminal	Q2FZT4	SAOUHSC_00906	Uncharacterized protein SAOUHSC_00906	no
P48860_C-terminal122	C-terminal	P48860	rplL	50S ribosomal protein L7/L12	yes
Q2FYG2_N-terminal2	N-terminal	Q2FYG2	SAOUHSC_01490	DNA-binding protein HU, putative	yes
Q2G2A3_N-terminal2	N-terminal	Q2G2A3	SAOUHSC_01043	Dihydrolipoyl dehydrogenase	no
Q2FXA0_N-terminal2	N-terminal	Q2FXA0	SAOUHSC_01977	UPF0342 protein SAOUHSC_01977	no
Q2FZP9_N-terminal1	N-terminal	Q2FZP9	SAOUHSC_00951	Putative phosphoesterase SAOUHSC_00951	no

## Sheet: Closed Search
Identifier	UniProt code	Gene name	Name	Essential?	Peptide Sequence	Modified Peptide	Modified residue	Log2 Ratio HL replicate 1	Log2 Ratio HL replicate 2	Log2 Ratio HL	Total Light Intensity	Total Heavy Intensity	Total Intensity
Q2FYU7_K461	Q2FYU7	katA	Catalase	no	IFTNTANAMEGVTDDVKR	IFTNTANAMEGVTDDVK*R	K	-0.91773	-0.783667	-0.850699	16955225	9.51902e+06	2.64742e+07
Q2FY33_K154	Q2FY33	gcvT	Aminomethyltransferase	no	FDVEVQNVSNQYGQLAIQGPKAR	FDVEVQNVSNQYGQLAIQGPK*AR	K	-0.557857	-0.872679	-0.715268	1.92754e+07	11707236	3.09826e+07
Q2FWH3_K282	Q2FWH3	ddl	D-alanine--D-alanine ligase	yes	NMALEAFKATDCSGLVR	NMALEAFK*ATDCSGLVR	K	-0.159433	-1.05092	-0.605177	7843773	4.63068e+06	1.24744e+07
Q2FZ92_K19	Q2FZ92	murD	UDP-N-acetylmuramoylalanine--D-glutamate ligase	yes	NVLVVGLAKSGYEAAK	NVLVVGLAK*SGYEAAK	K	-0.749024	-0.251791	-0.500408	4263886	3.11888e+06	7.38277e+06
Q2G0J0_K255	Q2G0J0	SAOUHSC_00574	Phosphate acetyltransferase	yes	KAPGAKLQGDANVFVFPSLEAGNIGYK	K*APGAKLQGDANVFVFPSLEAGNIGYK	K	-0.692562	-0.0705216	-0.381542	4.58846e+06	3.69377e+06	8.28223e+06
Q2FYZ4_K430	Q2FYZ4	glpD	Aerobic glycerol-3-phosphate dehydrogenase	no	NFDAFVEQKVDVAK	NFDAFVEQK*VDVAK	K	-0.504829	-0.171858	-0.338344	4.40739e+06	3.56665e+06	7.97404e+06
Q2FXE8_K97	Q2FXE8	SAOUHSC_01901	Transaldolase	no	IPIVNTKGESTIPLIK	IPIVNTK*GESTIPLIK	K	-0.349271	-0.316329	-0.3328	5.5434e+06	4.41263e+06	9956028
Q2FWW3_K269	Q2FWW3	SAOUHSC_02158	Uncharacterized protein	no	LDGATKEFFAWGFR	LDGATK*EFFAWGFR	K	-0.533873	-0.130198	-0.332035	1.4549e+07	11883162	2.64322e+07
Q2G282_K79	Q2G282	perR	Peroxide-responsive repressor PerR	no	DIGIVKELTYGDSSSR	DIGIVK*ELTYGDSSSR	K	-0.0536176	-0.581081	-0.317349	2.5876e+06	2.02044e+06	4.60804e+06
Q2FV76_K21	Q2FV76	SAOUHSC_02860	HMG-CoA synthase, putative	yes	YYVDMAKLAEAR	YYVDMAK*LAEAR	K	-0.677662	0.0557958	-0.310933	1.55552e+07	1.29067e+07	28461927
Q2FXI8_K153	Q2FXI8	SAOUHSC_01858	Phenylalanine--tRNA ligase beta subunit	no	VGAVMPSGMVIKDAELR	VGAVMPSGMVIK*DAELR	K	-0.227629	-0.362963	-0.295296	8.07324e+06	6497756	1.4571e+07
Q2G0Q1_K277	Q2G0Q1	pdxS	Pyridoxal 5'-phosphate synthase subunit PdxS	no	LASELGTAMKGLDINQLSLEER	LASELGTAMK*GLDINQLSLEER	K	-0.227636	-0.295743	-0.26169	1.06041e+07	8.74001e+06	1.93441e+07
Q2G1C0_N-term1	Q2G1C0	tarI	Ribitol-5-phosphate cytidylyltransferase 1	yes	MKYAGILAGGIGSR	n*MKYAGILAGGIGSR	N-term	-0.0770196	-0.445441	-0.26123	23438919	18978498	42417417
Q2FZ23_K15	Q2FZ23	tsf	Elongation factor Ts	yes	EKTGAGMMDCK	EK*TGAGMMDCK	K	-0.421732	0.0789269	-0.171403	3.22337e+07	3.24411e+07	6.46748e+07
Q2FYZ4_K435	Q2FYZ4	glpD	Aerobic glycerol-3-phosphate dehydrogenase	no	VDVAKGFGIDEDVAR	VDVAK*GFGIDEDVAR	K	-0.329303	0.0736536	-0.127825	4.10837e+06	3.7508e+06	7.85918e+06
Q2FYF9_K262	Q2FYF9	SAOUHSC_01493	30S ribosomal protein S1, putative	no	ISLSIKDTLPTPFENIK	ISLSIK*DTLPTPFENIK	K	0.00848675	-0.212972	-0.102243	1.5514e+07	1.43531e+07	29867015
Q2G0Q8_K88	Q2G0Q8	SAOUHSC_00488	Cysteine synthase	no	IKPGDTIVEPTSGNTGIGLAFVCAAKGYK	IKPGDTIVEPTSGNTGIGLAFVCAAK*GYK	K	0.140676	-0.315693	-0.0875087	8.93041e+06	8268158	1.71986e+07
Q2G1D8_K162	Q2G1D8	pflB	Formate acetyltransferase	no	KAGVITGLPDAYGR	K*AGVITGLPDAYGR	K	-0.206082	0.042107	-0.0819874	5884991	5.60666e+06	1.14917e+07
Q2FZS0_K6	Q2FZS0	fabH	3-oxoacyl-[acyl-carrier-protein] synthase 3	yes	MNVGIKGFGAYAPEK	MNVGIK*GFGAYAPEK	K	-0.151485	-0.00550542	-0.0784954	1.07065e+07	1.02509e+07	2.09574e+07
Q2G0N9_K109	Q2G0N9	rplJ	50S ribosomal protein L10	yes	DHEALEIKSGVMEGNVITAEEVK	DHEALEIK*SGVMEGNVITAEEVK	K	-0.164033	0.0431476	-0.0604424	15624306	1.62215e+07	3.08502e+07
Q2FXQ6_K23	Q2FXQ6	tig	Trigger factor	no	EGNEGLLTVTVPAEKVNK	EGNEGLLTVTVPAEK*VNK	K	-0.66349	0.564089	-0.0497003	2.92491e+06	3.35283e+06	6.27774e+06
Q2FW18_K18	Q2FW18	rplE	50S ribosomal protein L5	yes	FNTEVTENLMKK	FNTEVTENLMK*K	K	-0.117168	0.0422719	-0.0374479	35828946	35255014	71083960
Q2FWY1_K125	Q2FWY1	ppaC	Probable manganese-dependent inorganic pyrophosphatase	yes	AEPVGCTATILYKMFR	AEPVGCTATILYK*MFR	K	-0.361074	0.318005	-0.0215347	22290051	2.37518e+07	4.60418e+07
Q2FZY6_K296	Q2FZY6	SAOUHSC_00848	Uncharacterized protein	yes	SVVVGTGEQKINLTSK	SVVVGTGEQK*INLTSK	K	-0.0122971	-0.0306594	-0.0214782	5.09464e+06	5.01242e+06	1.01071e+07
Q2G1T6_K6	Q2G1T6	gtaB	UTP--glucose-1-phosphate uridylyltransferase	no	KAIIPAAGLGTR	K*AIIPAAGLGTR	K	-0.00726691	-0.0328535	-0.0200602	2.49918e+06	2.45915e+06	4.95833e+06
Q2FY08_K13	Q2FY08	glyQS	Glycine--tRNA ligase	yes	AKDMDTIVSLAKHR	AKDMDTIVSLAK*HR	K	-0.174441	0.149348	-0.0125466	12884464	12927855	25812319
Q2FWC1_K162	Q2FWC1	pdp	Pyrimidine-nucleoside phosphorylase	no	VAVVGQSGNLTPADKK	VAVVGQSGNLTPADK*K	K	0.151686	-0.159364	-0.00383884	3.14346e+06	3.11573e+06	6.25919e+06
Q2FWZ0_K456	Q2FWZ0	gatB	Aspartyl/glutamyl-tRNA(Asn/Gln) amidotransferase subunit B	yes	ASKGQANPQLVNQLLK	ASK*GQANPQLVNQLLK	K	-0.201	0.194112	-0.00344404	4.27502e+06	4.36697e+06	8641986
Q2FXP2_C-term341	Q2FXP2	SAOUHSC_01794	Glyceraldehyde-3-phosphate dehydrogenase	no	VVDVAEQIGALLTSKETVSAS	VVDVAEQIGALLTSKETVSASc*	C-term	-0.253891	0.254863	0.000485978	4.36579e+06	4.45433e+06	8.82012e+06
P0A0G2_K30	P0A0G2	rpmD	50S ribosomal protein L30	yes	KTNSSVVVEDNPAIR	K*TNSSVVVEDNPAIR	K	-0.0306615	0.0435473	0.00644291	1.18532e+07	1.19529e+07	23806073
Q2FZ37_K337	Q2FZ37	sucC	Succinate--CoA ligase [ADP-forming] subunit beta	yes	CDVIAEGIVEAVKEVDLTLPLVVR	CDVIAEGIVEAVK*EVDLTLPLVVR	K	-0.262873	0.283592	0.0103592	5.16436e+06	5.14686e+06	1.03112e+07
Q2FW31_K87	Q2FW31	rpsK	30S ribosomal protein S11	yes	TVEVTVKGPGPGR	TVEVTVK*GPGPGR	K	-0.000563611	0.0235623	0.0114994	37442592	37764094	75206686
Q2G0F8_K450	Q2G0F8	argS	Arginine--tRNA ligase	yes	QAKEQGIEVTAANDFTTITNEK	QAK*EQGIEVTAANDFTTITNEK	K	-0.138258	0.174166	0.0179538	7.73899e+06	7.97959e+06	1.57186e+07
Q2FV16_K396	Q2FV16	mqo	Probable malate:quinone oxidoreductase	no	NEDWQLYTAGKR	NEDWQLYTAGK*R	K	-0.233875	0.286188	0.0261566	22368605	24150382	46518987
Q2FY73_K146	Q2FY73	SAOUHSC_01592	Transcriptional regulator, Fur, putative	yes	LTFHGVCETCQAKGKG	LTFHGVCETCQAK*GKG	K	-0.132071	0.189948	0.0289388	50996444	53653657	104650101
Q2FW15_K62	Q2FW15	rpsQ	30S ribosomal protein S17	yes	LGDIVKIQETRPLSATK	LGDIVK*IQETRPLSATK	K	0.0804526	-0.022297	0.0290778	19013863	19755916	38769779
Q2FV16_K175	Q2FV16	mqo	Probable malate:quinone oxidoreductase	no	GREDNPGIMAASKIDEGTDVNFGELTR	GREDNPGIMAASK*IDEGTDVNFGELTR	K	0.0846819	-0.0246554	0.0300133	5.43507e+06	5.50139e+06	1.09365e+07
Q2FXE8_K25	Q2FXE8	SAOUHSC_01901	Transaldolase	no	NKQVDGFTTNPSLMAK	NK*QVDGFTTNPSLMAK	K	-0.242726	0.31065	0.0339624	11989644	12952856	24942500
Q2FV17_K223	Q2FV17	fda	Fructose-bisphosphate aldolase class 1	no	LTIPTEPNLYKELAEHPNVVR	LTIPTEPNLYK*ELAEHPNVVR	K	0.220188	-0.144108	0.0380401	4.7923e+06	4738744	9.53104e+06
Q2G1J0_K71	Q2G1J0	aldA	Putative aldehyde dehydrogenase AldA	no	VAQEAFESWSLTSKSER	VAQEAFESWSLTSK*SER	K	-0.163998	0.250721	0.0433614	7.86312e+06	8.53292e+06	1.6396e+07
Q2G1J0_K301	Q2G1J0	aldA	Putative aldehyde dehydrogenase AldA	no	LLVHEKIYDQLVPR	LLVHEK*IYDQLVPR	K	-0.0826257	0.17175	0.0445623	4.57745e+07	47457310	9.32318e+07
Q2G0N0_K253	Q2G0N0	tuf	Elongation factor Tu	yes	VGEEVEIIGLHDTSKTTVTGVEMFR	VGEEVEIIGLHDTSK*TTVTGVEMFR	K	-0.0113336	0.104511	0.0465889	5.76611e+07	5.99917e+07	1.17653e+08
Q2FZY7_K183	Q2FZY7	SAOUHSC_00847	ABC transporter, ATP-binding protein, putative	yes	FAILDEIDSGLDIDALKVVSK	FAILDEIDSGLDIDALK*VVSK	K	-0.0712768	0.165812	0.0472675	3.17517e+06	3.28335e+06	6458520
P0A0B7_K177	P0A0B7	ahpC	Alkyl hydroperoxide reductase C	no	WEEGAKTLQPGLDLVGKI	WEEGAK*TLQPGLDLVGKI	K	-0.0274766	0.129802	0.0511628	9.85614e+06	10340511	2.01966e+07
Q2G0Q8_K125	Q2G0Q8	SAOUHSC_00488	Cysteine synthase	no	AYGAELVLTPGSEAMKGAIK	AYGAELVLTPGSEAMK*GAIK	K	-0.0310209	0.133889	0.0514342	4.83888e+06	5.20505e+06	1.00439e+07
Q2FX94_K288	Q2FX94	fumC	Fumarate hydratase class II	no	ALAGDLMKIANDVR	ALAGDLMK*IANDVR	K	-0.206998	0.316098	0.0545501	7650017	8.07224e+06	1.57223e+07
Q2FV16_K464	Q2FV16	mqo	Probable malate:quinone oxidoreductase	no	KMIPSYGESLIEDEK	K*MIPSYGESLIEDEK	K	-0.131941	0.245939	0.056999	8458705	9.07268e+06	1.75314e+07
Q2FZP9_K76	Q2FZP9	SAOUHSC_00951	Putative phosphoesterase SAOUHSC_00951	no	ASSFKPTNNVIYFK	ASSFK*PTNNVIYFK	K	0.129466	-0.0130906	0.0581877	51565952	53338048	104904000
Q2FYY6_K299	Q2FYY6	SAOUHSC_01287	Glutamine synthetase	yes	GFTAVCNPLVNSYKR	GFTAVCNPLVNSYK*R	K	0.0705472	0.0464874	0.0585173	7.66779e+06	7.97827e+06	1.56461e+07
Q2FYT8_K610	Q2FYT8	SAOUHSC_01337	Transketolase	yes	VIAIDGFGASAPGDLVVEKYGFTK	VIAIDGFGASAPGDLVVEK*YGFTK	K	0.255733	-0.137794	0.0589696	3.98549e+06	5.48736e+06	7.9438e+06
Q2FY60_K161	Q2FY60	SAOUHSC_01605	6-phosphogluconate dehydrogenase, decarboxylating	yes	VADILDAIAAKAK	VADILDAIAAK*AK	K	0.0452698	0.0940172	0.0696435	97662344	1.02521e+08	2.00184e+08
Q2FW29_K8	Q2FW29	rpmJ	50S ribosomal protein L36	yes	VRPSVKPICEK	VRPSVK*PICEK	K	-0.00645223	0.152116	0.072832	106534688	112104404	218639092
Q2FWZ8_K156	Q2FWZ8	ftnA	Bacterial non-heme ferritin	no	IGDDSNALYLYEKELGAR	IGDDSNALYLYEK*ELGAR	K	-0.0875748	0.233783	0.0731039	4.44118e+07	4.77677e+07	9.21795e+07
Q2G0Y7_K398	Q2G0Y7	guaB	Inosine-5'-monophosphate dehydrogenase	no	GMGSLGAMEKGSNDR	GMGSLGAMEK*GSNDR	K	-0.199935	0.386143	0.0931036	9.63936e+06	1.08729e+07	20512275
Q2FXL3_K7	Q2FXL3	tpx	Thiol peroxidase	no	TEITFKGGPIHLK	TEITFK*GGPIHLK	K	-0.117514	0.305446	0.0939656	18287816	2.08604e+07	3.91482e+07
Q2FV16_K291	Q2FV16	mqo	Probable malate:quinone oxidoreductase	no	VYGKEPPGTPPMTVPHLDTR	VYGK*EPPGTPPMTVPHLDTR	K	0.194152	-0.00363177	0.09526	26430634	28782215	54267230
Q2G0Y6_K338	Q2G0Y6	guaA	GMP synthase [glutamine-hydrolyzing]	yes	GVDFLAQGTLYTDVIESGTKTAQTIK	GVDFLAQGTLYTDVIESGTK*TAQTIK	K	-0.0345534	0.229351	0.0973987	3.89973e+06	5.27158e+06	8.14759e+06
Q2FWF4_K369	Q2FWF4	murA	UDP-N-acetylglucosamine 1-carboxyvinyltransferase	yes	SQLQGAQVKATDLR	SQLQGAQVK*ATDLR	K	0.0599783	0.141101	0.10054	2.04024e+06	2.19388e+06	4.23412e+06
Q2FXE8_K204	Q2FXE8	SAOUHSC_01901	Transaldolase	no	ELFNVIQADEIGADIITCPADVVKK	ELFNVIQADEIGADIITCPADVVK*K	K	-0.0023299	0.212685	0.105178	2.47529e+07	2.69032e+07	51656043
Q2FXM9_K68	Q2FXM9	pyk	Pyruvate kinase	yes	IVAILLDTKGPEIR	IVAILLDTK*GPEIR	K	-0.159025	0.370109	0.105542	1.09965e+07	1.23449e+07	23341353
Q2G2A3_K230	Q2G2A3	SAOUHSC_01043	Dihydrolipoyl dehydrogenase	no	EKGVEIVTEAMAK	EK*GVEIVTEAMAK	K	-0.0174031	0.233845	0.108221	27167640	29759988	56927628
Q2G0N1_K23	Q2G0N1	fusA	Elongation factor G	yes	NIGIMAHIDAGKTTTTER	NIGIMAHIDAGK*TTTTER	K	-0.287612	0.508929	0.110659	6.53585e+06	7564462	1.41003e+07
Q2FZ21_K71	Q2FZ21	frr	Ribosome-recycling factor	yes	LLVISPYDKTSVADIEK	LLVISPYDK*TSVADIEK	K	0.031667	0.194349	0.113008	4.57013e+06	4.98405e+06	9.55418e+06
Q2FW23_K69	Q2FW23	rpsE	30S ribosomal protein S5	yes	KDLVVVPR	K*DLVVVPR	K	-0.0380143	0.266556	0.114271	31608230	34648954	66257184
Q2FW66_K102	Q2FW66	asp23	Alkaline shock protein 23	no	QAAVDLKVILEYGESAPK	QAAVDLK*VILEYGESAPK	K	-0.145765	0.374504	0.114369	3.56704e+07	4.00264e+07	7.56968e+07
Q2FWW3_K388	Q2FWW3	SAOUHSC_02158	Uncharacterized protein	no	HLIEKYSIGVIALNATDIR	HLIEK*YSIGVIALNATDIR	K	0.00851257	0.222304	0.115408	2.14662e+07	2.33767e+07	4.48429e+07
Q2G2A5_N-term2	Q2G2A5	SAOUHSC_01041	Pyruvate dehydrogenase complex, E1 component, pyruvate dehydrogenase beta subunit, putative	no	AQMTMVQAINDALK	n*AQMTMVQAINDALK	N-term	0.159053	0.0773176	0.118185	3.92085e+06	4.21122e+06	8132069
Q2FZW2_K59	Q2FZW2	SAOUHSC_00873	Uncharacterized protein	no	LQLHGACGTCPSSTITLKAGIER	LQLHGACGTCPSSTITLK*AGIER	K	0.176895	0.0651824	0.121039	1.09843e+07	11884921	2.28692e+07
Q2FZ53_K50	Q2FZ53	SAOUHSC_01199	3-oxoacyl-(Acyl-carrier-protein) reductase, putative	yes	AKGVDSFAIQANVADADEVK	AK*GVDSFAIQANVADADEVK	K	-0.103914	0.356377	0.126231	6.94619e+06	7.66295e+06	1.46091e+07
Q2G229_K29	Q2G229	SAOUHSC_00452	Uncharacterized protein	no	ATKLATTGGFLR	ATK*LATTGGFLR	K	-0.0731665	0.33178	0.129307	8079024	9.12633e+06	1.72054e+07
Q2FW12_K194	Q2FW12	rpsC	30S ribosomal protein S3	yes	ADIDYAHAEADTTYGKLGVK	ADIDYAHAEADTTYGK*LGVK	K	0.0785218	0.180497	0.12951	2.49702e+07	2.73107e+07	52280972
Q2FY08_K128	Q2FY08	glyQS	Glycine--tRNA ligase	yes	KIIDDEGIVCPVSK	K*IIDDEGIVCPVSK	K	0.115341	0.146096	0.130718	7.34503e+06	8051188	1.53962e+07
Q2FXP9_K33	Q2FXP9	infC	Translation initiation factor IF-3	yes	LIGQDGEQIGVKSK	LIGQDGEQIGVK*SK	K	0.138353	0.124262	0.131308	1.17365e+07	12842960	2.45795e+07
Q2FXK6_K42	Q2FXK6	rpsD	30S ribosomal protein S4	yes	KKLSEYGLQLR	K*KLSEYGLQLR	K	-0.141117	0.405115	0.131999	8.6159e+06	9.65731e+06	1.82732e+07
Q2FV16_K79	Q2FV16	mqo	Probable malate:quinone oxidoreductase	no	NNAGTGHAALCELNYTVLQPDGSIDIEKAK	NNAGTGHAALCELNYTVLQPDGSIDIEK*AK	K	0.226738	0.0389347	0.132836	1.19969e+07	13040263	2.50371e+07
Q2FXE8_K90	Q2FXE8	SAOUHSC_01901	Transaldolase	no	QYGENVFVKIPIVNTK	QYGENVFVK*IPIVNTK	K	-0.101094	0.367054	0.13298	4.96717e+07	5.65773e+07	1.06249e+08
Q2G2U9_N-term2	Q2G2U9	sarA	Transcriptional regulator SarA	yes	AITKINDCFELLSMVTYADK	n*AITKINDCFELLSMVTYADK	N-term	-0.0155799	0.287798	0.136109	14426729	1.82044e+07	29882480
Q2G2A5_K200	Q2G2A5	SAOUHSC_01041	Pyruvate dehydrogenase complex, E1 component, pyruvate dehydrogenase beta subunit, putative	no	KEGNDISIITYGAMVQESMK	K*EGNDISIITYGAMVQESMK	K	-0.0741611	0.346637	0.136238	3.38318e+06	3.86032e+06	7.2435e+06
Q2FYF9_K104	Q2FYF9	SAOUHSC_01493	30S ribosomal protein S1, putative	no	SYSYLQEKLDNNEIIEAK	SYSYLQEK*LDNNEIIEAK	K	0.0341407	0.244615	0.139378	7.05423e+06	7.82919e+06	1.48834e+07
P0A0B7_K24	P0A0B7	ahpC	Alkyl hydroperoxide reductase C	no	KDQFKEVTQEDLK	KDQFK*EVTQEDLK	K	0.0257649	0.260432	0.143099	63478948	72428872	135907820
Q2FYF9_K114	Q2FYF9	SAOUHSC_01493	30S ribosomal protein S1, putative	no	LDNNEIIEAKVTEVVK	LDNNEIIEAK*VTEVVK	K	0.219147	0.0678146	0.143481	8.50942e+06	9346439	1.78559e+07
Q2G0N1_K342	Q2G0N1	fusA	Elongation factor G	yes	VYSGTMTSGSYVKNSTK	VYSGTMTSGSYVK*NSTK	K	0.0586151	0.238577	0.148596	20062777	22598369	42661146
Q2G0N0_K74	Q2G0N0	tuf	Elongation factor Tu	yes	GITINTSHIEYQTDKR	GITINTSHIEYQTDK*R	K	0.0810461	0.217654	0.14935	159798880	178764600	338563480
Q2FXE8_K223	Q2FXE8	SAOUHSC_01901	Transaldolase	no	DINELSVDTVKGFAK	DINELSVDTVK*GFAK	K	-0.0954827	0.394372	0.149445	1.31182e+07	15051191	2.81694e+07
Q2FZ37_K171	Q2FZ37	sucC	Succinate--CoA ligase [ADP-forming] subunit beta	yes	IAFNINIPKESVNK	IAFNINIPK*ESVNK	K	0.0977555	0.205928	0.151842	2.95564e+07	33221506	6.27779e+07
Q2FWZ0_K183	Q2FWZ0	gatB	Aspartyl/glutamyl-tRNA(Asn/Gln) amidotransferase subunit B	yes	SIIQYTGVSDVKMEEGSLR	SIIQYTGVSDVK*MEEGSLR	K	-0.00423828	0.329508	0.162635	9.74606e+06	1.13429e+07	2.1089e+07
Q2G0N1_K324	Q2G0N1	fusA	Elongation factor G	yes	VMTDPYVGKLTFFR	VMTDPYVGK*LTFFR	K	0.046931	0.279755	0.163343	24103245	27414256	51517501
Q2FZ54_N-term2	Q2FZ54	SAOUHSC_01198	Malonyl CoA-acyl carrier protein transacylase	yes	SKTAIIFPGQGAQK	n*SKTAIIFPGQGAQK	N-term	-0.0197156	0.347361	0.163823	9202089	1.05369e+07	1.9739e+07
Q2G2D0_K626	Q2G2D0	infB	Translation initiation factor IF-2	yes	VSKVGTIAGCYVTEGK	VSK*VGTIAGCYVTEGK	K	-0.00908619	0.337637	0.164275	4477549	5.13895e+06	9.6165e+06
Q2FYM2_K305	Q2FYM2	odhB	Dihydrolipoyllysine-residue succinyltransferase component of 2-oxoglutarate dehydrogenase complex	no	DCDKKNFAEIEAEIANLAVK	DCDK*KNFAEIEAEIANLAVK	K	0.00760067	0.321591	0.164596	16500597	18650650	35151247
Q2FWC3_K15	Q2FWC3	luxS	S-ribosylhomocysteine lyase	no	MNVESFNLDHTKVVAPFIR	MNVESFNLDHTK*VVAPFIR	K	0.0536651	0.280114	0.16689	9.23017e+06	1.046e+07	19690149
Q2G1C8_K134	Q2G1C8	SAOUHSC_00197	Uncharacterized protein	no	YVPKLQSHELR	YVPK*LQSHELR	K	0.122449	0.211772	0.16711	28034305	31011145	59045450
Q2FXL6_K81	Q2FXL6	SAOUHSC_01819	Putative universal stress protein SAOUHSC_01819	no	EVATNAGVKDVETR	EVATNAGVK*DVETR	K	-0.0267187	0.364446	0.168864	5.17889e+06	5.88309e+06	1.1062e+07
Q2G0N0_C-term394	Q2G0N0	tuf	Elongation factor Tu	yes	TVGSGVVTEIIK	TVGSGVVTEIIKc*	C-term	0.0755706	0.264066	0.169818	114684513	130163932	244848445
Q2FV76_K132	Q2FV76	SAOUHSC_02860	HMG-CoA synthase, putative	yes	DYLATRPNEKVLVIATDTAR	DYLATRPNEK*VLVIATDTAR	K	-0.048485	0.39028	0.170898	6.58786e+06	7385169	1.3973e+07
Q2FX05_K31	Q2FX05	map	Methionine aminopeptidase	yes	NTMQAATKPGITTK	NTMQAATK*PGITTK	K	0.0770691	0.271595	0.174332	7438446	8.52884e+06	1.59673e+07
Q2FWY1_K164	Q2FWY1	ppaC	Probable manganese-dependent inorganic pyrophosphatase	yes	SPTCTQQDVKAAEELKDIAK	SPTCTQQDVK*AAEELKDIAK	K	0.179067	0.16983	0.174448	20613932	23253334	43867266
Q2FXM9_K271	Q2FXM9	pyk	Pyruvate kinase	yes	LGKPVITATQMLDSMQR	LGK*PVITATQMLDSMQR	K	0.00811689	0.341404	0.174761	33167328	38357134	71524462
Q2FWZ0_K212	Q2FWZ0	gatB	Aspartyl/glutamyl-tRNA(Asn/Gln) amidotransferase subunit B	yes	AELKNLNSFNYVR	AELK*NLNSFNYVR	K	0.229902	0.120359	0.17513	9758523	1.09666e+07	2.07252e+07
Q2FZU9_K156	Q2FZU9	SAOUHSC_00891	Putative peptidyl-prolyl cis-trans isomerase	no	GGTPWLDQKHTVFGQIIDGETTLEDIANTK	GGTPWLDQK*HTVFGQIIDGETTLEDIANTK	K	0.151505	0.203407	0.177456	9.10467e+06	10335298	1.944e+07
Q2G2A3_K300	Q2G2A3	SAOUHSC_01043	Dihydrolipoyl dehydrogenase	no	GLLEVDKQSR	GLLEVDK*QSR	K	-0.0142595	0.370104	0.177922	41406214	47822162	89228376
Q2FWY1_K194	Q2FWY1	ppaC	Probable manganese-dependent inorganic pyrophosphatase	yes	AGASTTDKSVEFLLNMDAK	AGASTTDK*SVEFLLNMDAK	K	0.343635	0.0139414	0.178788	9.46772e+06	1.01495e+07	1.96172e+07
Q2FZJ6_K181	Q2FZJ6	folD	Bifunctional protein FolD	no	LLLQKNASVTILHSR	LLLQK*NASVTILHSR	K	0.0626662	0.295647	0.179157	3.03511e+07	3.47015e+07	65052634
Q2G2A5_K175	Q2G2A5	SAOUHSC_01041	Pyruvate dehydrogenase complex, E1 component, pyruvate dehydrogenase beta subunit, putative	no	SNDPVVYLEHMKLYR	SNDPVVYLEHMK*LYR	K	0.101631	0.256939	0.179285	48301125	55293261	103594386
Q2FZ36_K34	Q2FZ36	sucD	Succinate--CoA ligase [ADP-forming] subunit alpha	no	QMLDYGTKIVAGVTPGK	QMLDYGTK*IVAGVTPGK	K	0.008669	0.356016	0.182342	1.41827e+07	1.65397e+07	30722333
Q2FXA0_N-term2	Q2FXA0	SAOUHSC_01977	UPF0342 protein SAOUHSC_01977	no	AVNLYDYANQLEQALR	n*AVNLYDYANQLEQALR	N-term	0.0466819	0.319576	0.183129	1.60974e+07	18573060	3.46704e+07
P0A0B7_K171	P0A0B7	ahpC	Alkyl hydroperoxide reductase C	no	KNPGEVCPAKWEEGAK	KNPGEVCPAK*WEEGAK	K	0.0525125	0.317206	0.184859	6.27013e+07	7.36316e+07	136332877
Q2FW23_K155	Q2FW23	rpsE	30S ribosomal protein S5	yes	NAEDVAKLR	NAEDVAK*LR	K	0.112823	0.262159	0.187491	24487564	28053633	52541197
Q2FY33_K37	Q2FY33	gcvT	Aminomethyltransferase	no	IVEFGGWAMPVQFSSIKEEHNAVR	IVEFGGWAMPVQFSSIK*EEHNAVR	K	0.0150779	0.361228	0.188153	13998416	1.65168e+07	3.05152e+07
Q2G0J0_K254	Q2G0J0	SAOUHSC_00574	Phosphate acetyltransferase	yes	AEEEKLEAIIDGEFQFDAAIVPGVAEKK	AEEEKLEAIIDGEFQFDAAIVPGVAEK*K	K	0.276529	0.102537	0.189533	19838452	22658949	42497401
Q2FZ25_K105	Q2FZ25	rpsB	30S ribosomal protein S2	yes	WLGGLLTNYKTISK	WLGGLLTNYK*TISK	K	0.187749	0.194968	0.191358	21532592	24597099	46129691
Q2FV76_K242	Q2FV76	SAOUHSC_02860	HMG-CoA synthase, putative	yes	KALESIIDNADETTQER	K*ALESIIDNADETTQER	K	0.0370085	0.346668	0.191838	18921908	21899464	40821372
Q2FZJ6_K211	Q2FZJ6	folD	Bifunctional protein FolD	no	DADVIVSAVGKPGLVTK	DADVIVSAVGK*PGLVTK	K	0.0943403	0.291036	0.192688	17907160	20656508	38563668
Q2G2A3_K108	Q2G2A3	SAOUHSC_01043	Dihydrolipoyl dehydrogenase	no	LTGGVESLLKGNK	LTGGVESLLK*GNK	K	0.0967621	0.292724	0.194743	20403920	23557591	43961511
Q2FZ54_K152	Q2FZ54	SAOUHSC_01198	Malonyl CoA-acyl carrier protein transacylase	yes	SLSSDDKIIEPANINCPGQIVVSGHK	SLSSDDK*IIEPANINCPGQIVVSGHK	K	0.0434349	0.348459	0.195947	13858311	16077091	29935402
Q2FWD3_K7	Q2FWD3	SAOUHSC_02366	Uncharacterized protein	yes	PLVSMKEMLIDAK	PLVSMK*EMLIDAK	K	0.0355318	0.357371	0.196451	9654926	11148389	20803315
Q2G2A3_K34	Q2G2A3	SAOUHSC_01043	Dihydrolipoyl dehydrogenase	no	AAQLGQKVTIVEK	AAQLGQK*VTIVEK	K	0.169184	0.22809	0.198637	22111371	25447810	47559181
Q2FZ25_K45	Q2FZ25	rpsB	30S ribosomal protein S2	yes	NGIYIIDLQKTVK	NGIYIIDLQK*TVK	K	0.0840387	0.313469	0.198754	14860861	17263569	32124430
Q2G0N1_K263	Q2G0N1	fusA	Elongation factor G	yes	QATTNVEFYPVLCGTAFKNK	QATTNVEFYPVLCGTAFK*NK	K	0.0561497	0.347144	0.201647	12221157	1.42365e+07	2.64577e+07
Q2G1C8_K5	Q2G1C8	SAOUHSC_00197	Uncharacterized protein	no	TFEKETVLKTLFPEDVLSIAK	TFEK*ETVLKTLFPEDVLSIAK	K	-0.0692509	0.474694	0.202721	13411141	15445252	28856393
P38489_K94	P38489	nfsB	Oxygen-insensitive NAD(P)H nitroreductase	n.a.	KMLDASHVVVFCAK	K*MLDASHVVVFCAK	K	0.04397	0.367202	0.205586	176438730	207795908	384234638
Q2FW23_K148	Q2FW23	rpsE	30S ribosomal protein S5	yes	ATIDGLQNLKNAEDVAK	ATIDGLQNLK*NAEDVAK	K	0.0676613	0.3451	0.20638	32702883	38337045	71039928
P48860_C-term122	P48860	rplL	50S ribosomal protein L7/L12	yes	LKEQLEEVGATVELK	LKEQLEEVGATVELKc*	C-term	0.24386	0.169617	0.206739	1.92293e+07	22089690	4.1319e+07
Q2FZG4_K315	Q2FZG4	SAOUHSC_01040	Pyruvate dehydrogenase complex, E1 component, alpha subunit, putative	yes	GLWNEDKENEVIER	GLWNEDK*ENEVIER	K	0.0971714	0.316932	0.207052	14536938	17141040	31677978
Q2FZ37_K9	Q2FZ37	sucC	Succinate--CoA ligase [ADP-forming] subunit beta	yes	MNIHEYQGKEIFR	MNIHEYQGK*EIFR	K	0.151698	0.263525	0.207611	14658003	17216236	31874239
Q2G296_K411	Q2G296	fhs	Formate--tetrahydrofolate ligase	no	IALTEVWEKGGK	IALTEVWEK*GGK	K	0.111687	0.305481	0.208584	26182946	30958147	57141093
Q2FW13_K98	Q2FW13	rplP	50S ribosomal protein L16	yes	GAVEGWIAVVKPGR	GAVEGWIAVVK*PGR	K	0.210211	0.207424	0.208817	7.73389e+06	8935108	1.6669e+07
Q2FZV7_K279	Q2FZV7	SAOUHSC_00878	NADH dehydrogenase-like protein SAOUHSC_00878	no	LMEESFEGVKR	LMEESFEGVK*R	K	0.0661268	0.35154	0.208833	1.31034e+07	15446245	2.85496e+07
Q2FY34_K324	Q2FY34	gcvPA	Probable glycine dehydrogenase (decarboxylating) subunit 1	no	DKATSNICSNQALNALASSIAMSALGK	DK*ATSNICSNQALNALASSIAMSALGK	K	-0.112782	0.530866	0.209042	7.89787e+06	10230960	1.81288e+07
Q2FWJ3_K86	Q2FWJ3	rsbW	Serine-protein kinase RsbW	no	IVISDKGDSFDYETTK	IVISDK*GDSFDYETTK	K	0.307168	0.112239	0.209704	3.26793e+06	3.76513e+06	7.03306e+06
Q2G113_K41	Q2G113	rpsF	30S ribosomal protein S6	yes	FNGILATEGAEVLEAKDWGK	FNGILATEGAEVLEAK*DWGK	K	0.439376	-0.0194919	0.209942	16702772	18487744	35190516
Q2FV14_K11	Q2FV14	SAOUHSC_02929	Acetyl-CoA synthetase, putative	no	SALFAPEKYNIISEIEK	SALFAPEK*YNIISEIEK	K	0.0544876	0.366797	0.210642	5.24977e+06	6.1835e+06	1.14333e+07
Q2FWC1_K9	Q2FWC1	pdp	Pyrimidine-nucleoside phosphorylase	no	MIDIIEKKR	MIDIIEK*KR	K	0.0565702	0.365679	0.211125	6.5391e+06	7.69371e+06	14232811
Q2FYZ5_K23	Q2FYZ5	glpK	Glycerol kinase	no	AILFNQKGEIAGVAQR	AILFNQK*GEIAGVAQR	K	0.155427	0.270312	0.212869	1.429e+07	16635142	3.09251e+07
Q2FYZ5_N-term1	Q2FYZ5	glpK	Glycerol kinase	no	MEKYILSIDQGTTSSR	n*MEKYILSIDQGTTSSR	N-term	0.0730033	0.352832	0.212918	1.78235e+07	21099403	3.89229e+07
Q2G1J0_K481	Q2G1J0	aldA	Putative aldehyde dehydrogenase AldA	no	GALSNYQQVKNIYIDTSNALK	GALSNYQQVK*NIYIDTSNALK	K	0.0948634	0.331183	0.213023	8.19449e+06	9569474	1.7764e+07
Q2G2A3_K40	Q2G2A3	SAOUHSC_01043	Dihydrolipoyl dehydrogenase	no	VTIVEKGNLGGVCLNVGCIPSK	VTIVEK*GNLGGVCLNVGCIPSK	K	0.0614117	0.365424	0.213418	6347219	7.44133e+06	1.37885e+07
Q2FZ25_K155	Q2FZ25	rpsB	30S ribosomal protein S2	yes	DMKSMPQALFVVDPR	DMK*SMPQALFVVDPR	K	0.196612	0.235912	0.216262	20895189	24362144	45257333
Q2FZ25_K73	Q2FZ25	rpsB	30S ribosomal protein S2	yes	QVSEDGGQVLFVGTKK	QVSEDGGQVLFVGTK*K	K	-0.0518016	0.489715	0.218957	26731165	32467630	59198795
Q2FZY3_K330	Q2FZY3	SAOUHSC_00851	UPF0051 protein SAOUHSC_00851	yes	GQVQDAGAKMIHK	GQVQDAGAK*MIHK	K	0.133005	0.30714	0.220073	8055209	9.44277e+06	1.7498e+07
Q2G0N9_K9	Q2G0N9	rplJ	50S ribosomal protein L10	yes	KQLVDEIAEVLSNSVSTVIVDYR	K*QLVDEIAEVLSNSVSTVIVDYR	K	0.272044	0.169207	0.220625	5586203	8.01396e+06	1.20902e+07
Q2FV16_K91	Q2FV16	mqo	Probable malate:quinone oxidoreductase	no	VINEEFEISKQFWGHLVK	VINEEFEISK*QFWGHLVK	K	0.199029	0.242267	0.220648	9423664	1.08722e+07	2.02959e+07
Q2FV76_K7	Q2FV76	SAOUHSC_02860	HMG-CoA synthase, putative	yes	TIGIDKINFYVPK	TIGIDK*INFYVPK	K	0.18834	0.253901	0.221121	1.05871e+07	1.23588e+07	22945962
Q2FY55_K109	Q2FY55	SAOUHSC_01610	UPF0403 protein SAOUHSC_01610	no	EYFEGYAPSSPSFALVKDGK	EYFEGYAPSSPSFALVK*DGK	K	0.188321	0.256314	0.222318	7.19239e+06	8339642	1.5532e+07
P95689_K253	P95689	serS	Serine--tRNA ligase	yes	NEIIQPGVLPEKFTGQSACFR	NEIIQPGVLPEK*FTGQSACFR	K	-0.0159735	0.46404	0.224033	7.5545e+06	9.39931e+06	1.69538e+07
Q2FW18_K133	Q2FW18	rplE	50S ribosomal protein L5	yes	GNYTLGVKEQLIFPEIDYDK	GNYTLGVK*EQLIFPEIDYDK	K	0.0843441	0.364728	0.224536	32924614	38720552	71645166
Q2G0M5_K158	Q2G0M5	SAOUHSC_00535	Uncharacterized epimerase/dehydratase SAOUHSC_00535	no	VAGELLCQYYFKR	VAGELLCQYYFK*R	K	0.191818	0.260105	0.225962	13973906	1.63532e+07	3.03271e+07
Q2G0N0_K10	Q2G0N0	tuf	Elongation factor Tu	yes	SKEHANIGTIGHVDHGK	SK*EHANIGTIGHVDHGK	K	0.152734	0.299571	0.226153	148366792	170783328	319150120
Q2FVT8_K50	Q2FVT8	SAOUHSC_02604	Uncharacterized protein	no	LQGYKILVTGGDSAIGR	LQGYK*ILVTGGDSAIGR	K	0.110334	0.342463	0.226399	17922477	21199278	39121755
Q2G0N9_K101	Q2G0N9	rplJ	50S ribosomal protein L10	yes	VISGFAKDHEALEIK	VISGFAK*DHEALEIK	K	0.0399554	0.413214	0.226585	13276381	1.52862e+07	2.85626e+07
Q2FXJ5_K10	Q2FXJ5	tyrS	Tyrosine--tRNA ligase	yes	TNVLIEDLKWR	TNVLIEDLK*WR	K	-0.105701	0.559495	0.226897	2.05918e+06	2.69157e+06	4.75075e+06
Q2FW23_K97	Q2FW23	rpsE	30S ribosomal protein S5	yes	YGSGSVFMKPAAPGTGVIAGGPVR	YGSGSVFMK*PAAPGTGVIAGGPVR	K	0.0299603	0.426515	0.228238	35784814	4.60283e+07	7.96385e+07
Q2G2A3_K87	Q2G2A3	SAOUHSC_01043	Dihydrolipoyl dehydrogenase	no	FVEAQHSENLGVIAESVSLNFQKVQEFK	FVEAQHSENLGVIAESVSLNFQK*VQEFK	K	0.165539	0.29168	0.228609	21101621	24751622	45853243
Q2G2A3_K98	Q2G2A3	SAOUHSC_01043	Dihydrolipoyl dehydrogenase	no	SSVVNKLTGGVESLLK	SSVVNK*LTGGVESLLK	K	0.111432	0.349817	0.230624	54090202	63931700	118021902
Q2FV16_K341	Q2FV16	mqo	Probable malate:quinone oxidoreductase	no	SVKTYNITTLLAAAVK	SVK*TYNITTLLAAAVK	K	0.183143	0.279187	0.231165	2.8967e+07	34195417	6.31624e+07
Q2FWD3_K242	Q2FWD3	SAOUHSC_02366	Uncharacterized protein	yes	INVNTENQIASAKAVR	INVNTENQIASAK*AVR	K	-0.120513	0.584373	0.23193	9257434	11263879	20521313
P38489_K29	P38489	nfsB	Oxygen-insensitive NAD(P)H nitroreductase	n.a.	GSHMDIISVALKR	GSHMDIISVALK*R	K	0.0841525	0.380181	0.232167	2347733231	2669215442	5016948673
Q2G0Y7_K413	Q2G0Y7	guaB	Inosine-5'-monophosphate dehydrogenase	no	KFVPEGIEGR	K*FVPEGIEGR	K	0.0444026	0.420612	0.232507	152689912	183302896	335992808
Q2FWE5_K326	Q2FWE5	glyA	Serine hydroxymethyltransferase	no	GSIGLTGKEAEETLDSVGITCNK	GSIGLTGK*EAEETLDSVGITCNK	K	0.0795891	0.38544	0.232515	40254389	4.82812e+07	8.85356e+07
Q2FZ36_K256	Q2FZ36	sucD	Succinate--CoA ligase [ADP-forming] subunit alpha	no	MGHAGAIISGGKGTAEEK	MGHAGAIISGGK*GTAEEK	K	0.0844986	0.386885	0.235692	68150230	8.22601e+07	1.5041e+08
Q2FZ37_K362	Q2FZ37	sucC	Succinate--CoA ligase [ADP-forming] subunit beta	yes	ILKDSGLAIEPAATMAEGAQK	ILK*DSGLAIEPAATMAEGAQK	K	-0.0283624	0.500713	0.236175	1.54759e+07	21336656	3.44966e+07
Q9F0R1_K56	Q9F0R1	sarR	HTH-type transcriptional regulator SarR	no	EIAKCSEFKPYYLTK	EIAK*CSEFKPYYLTK	K	0.201758	0.273427	0.237592	140695408	168797930	309493338
Q2FW66_K61	Q2FW66	asp23	Alkaline shock protein 23	no	EVKGILDMK	EVK*GILDMK	K	0.176412	0.299098	0.237755	30543334	36349346	66892680
Q2FV16_K354	Q2FV16	mqo	Probable malate:quinone oxidoreductase	no	TYNITTLLAAAVKNLPLIK	TYNITTLLAAAVK*NLPLIK	K	0.15149	0.327353	0.239421	2.17227e+07	25688595	4.74112e+07
P38489_K40	P38489	nfsB	Oxygen-insensitive NAD(P)H nitroreductase	n.a.	AFDASKK	AFDASK*K	K	0.106137	0.376281	0.241209	1881995273	2238333420	4120328693
Q2FV16_K402	Q2FV16	mqo	Probable malate:quinone oxidoreductase	no	VQVIKDTPEHGK	VQVIK*DTPEHGK	K	0.130751	0.351878	0.241314	1.98011e+07	2.29563e+07	4.27574e+07
Q2FZT4_C-term300	Q2FZT4	SAOUHSC_00906	Uncharacterized protein SAOUHSC_00906	no	VTIDNIGTLTTYIAK	VTIDNIGTLTTYIAKc*	C-term	0.314911	0.169424	0.242167	19343974	22660545	42004519
Q2G0N1_K487	Q2G0N1	fusA	Elongation factor G	yes	ETFKSSAQVQGK	ETFK*SSAQVQGK	K	0.181133	0.303569	0.242351	44749430	53069708	97819138
P48940_K149	P48940	rpsG	30S ribosomal protein S7	yes	MAEANKAFAHYR	MAEANK*AFAHYR	K	0.0649935	0.420823	0.242908	2.82635e+07	3.45195e+07	62782998
Q2FZ53_K227	Q2FZ53	SAOUHSC_01199	3-oxoacyl-(Acyl-carrier-protein) reductase, putative	yes	FGQDTDIANTVAFLASDKAK	FGQDTDIANTVAFLASDK*AK	K	0.196975	0.291194	0.244084	24096920	28807833	52904753
Q2FW11_K83	Q2FW11	rplV	50S ribosomal protein L22	yes	EAYANEGPTLKR	EAYANEGPTLK*R	K	0.154293	0.341994	0.248144	12401946	14917093	27319039
Q2FXL6_K59	Q2FXL6	SAOUHSC_01819	Putative universal stress protein SAOUHSC_01819	no	TYSSYEVYDAQFTEKSK	TYSSYEVYDAQFTEK*SK	K	0.107747	0.388691	0.248219	26568501	31793145	58361646
Q2FY08_K380	Q2FY08	glyQS	Glycine--tRNA ligase	yes	AAILPLSKK	AAILPLSK*K	K	0.142907	0.354285	0.248596	1.60571e+07	19225108	3.52822e+07
Q2FZ37_K46	Q2FZ37	sucC	Succinate--CoA ligase [ADP-forming] subunit beta	yes	ELNSDVYVVKAQIHAGGR	ELNSDVYVVK*AQIHAGGR	K	0.176866	0.323808	0.250337	1.15253e+08	1.38556e+08	2.52759e+08
Q2FWZ0_K133	Q2FWZ0	gatB	Aspartyl/glutamyl-tRNA(Asn/Gln) amidotransferase subunit B	yes	STHKGEYSLVDLNR	STHK*GEYSLVDLNR	K	-0.146083	0.647049	0.250483	6155029	7419847	13574876
Q2G1C9_K614	Q2G1C9	SAOUHSC_00196	Uncharacterized protein	no	VLTNIAFAKVSTNAFEAR	VLTNIAFAK*VSTNAFEAR	K	0.0890989	0.415545	0.252322	1.86611e+07	22585575	4.12466e+07
P0A0B7_C-term189	P0A0B7	ahpC	Alkyl hydroperoxide reductase C	no	TLQPGLDLVGKI	TLQPGLDLVGKIc*	C-term	0.145217	0.36576	0.255489	6.13154e+07	74140244	1.35456e+08
Q2FZ45_K66	Q2FZ45	rpsP	30S ribosomal protein S16	yes	WLNDGAKPTDTVHNILSK	WLNDGAK*PTDTVHNILSK	K	0.122685	0.391247	0.256966	1.86718e+07	2.30613e+07	4.17331e+07
Q2FWZ8_K88	Q2FWZ8	ftnA	Bacterial non-heme ferritin	no	IDFSSILETFKDSLSQEQEVTR	IDFSSILETFK*DSLSQEQEVTR	K	0.0622152	0.452476	0.257346	18887506	23271800	42159306
Q2FVT8_K210	Q2FVT8	SAOUHSC_02604	Uncharacterized protein	no	AAIISLTKSFSEELGPK	AAIISLTK*SFSEELGPK	K	-0.0151708	0.530059	0.257444	27019384	33386211	60405595
Q2FWB7_K87	Q2FWB7	SAOUHSC_02381	Uncharacterized protein	no	EAAKGYSAEQMVEELSQDFTNISK	EAAK*GYSAEQMVEELSQDFTNISK	K	0.111261	0.404749	0.258005	8365080	1.01651e+07	1.85302e+07
Q2FW66_K113	Q2FW66	asp23	Alkaline shock protein 23	no	VILEYGESAPKIFR	VILEYGESAPK*IFR	K	0.200574	0.315824	0.258199	5.24212e+07	63129123	1.1555e+08
Q2G0N1_K590	Q2G0N1	fusA	Elongation factor G	yes	IAASLALKEAAK	IAASLALK*EAAK	K	0.174745	0.342077	0.258411	8.94956e+07	1.07718e+08	1.97213e+08
Q2G0N0_K314	Q2G0N0	tuf	Elongation factor Tu	yes	AEVYVLSKDEGGR	AEVYVLSK*DEGGR	K	0.187199	0.329874	0.258537	127696621	1.53638e+08	2.81335e+08
Q2FW16_K31	Q2FW16	rplN	50S ribosomal protein L14	yes	KTANIGDVIVCTVK	K*TANIGDVIVCTVK	K	0.161835	0.355898	0.258867	39417150	47623934	87041084
Q2FV16_K338	Q2FV16	mqo	Probable malate:quinone oxidoreductase	no	NGSNLDLFKSVK	NGSNLDLFK*SVK	K	0.0701686	0.448587	0.259378	15289143	18543327	33832470
Q2FX94_K19	Q2FX94	fumC	Fumarate hydratase class II	no	IEHDTFGEIEVPADKYWGAQTER	IEHDTFGEIEVPADK*YWGAQTER	K	-0.396694	0.916415	0.25986	6390038	8400380	14790418
Q2G1Y5_K72	Q2G1Y5	ldh2	L-lactate dehydrogenase 2	no	AGEYEDCKDADLVVITAGAPQKPGETR	AGEYEDCK*DADLVVITAGAPQKPGETR	K	0.121531	0.400761	0.261146	4.78169e+06	5828117	1.06098e+07
Q2FV76_K238	Q2FV76	SAOUHSC_02860	HMG-CoA synthase, putative	yes	SLADFASLCFHVPFTKMGK	SLADFASLCFHVPFTK*MGK	K	0.166923	0.356354	0.261638	9.75024e+06	11766900	2.15171e+07
Q2G0N0_K57	Q2G0N0	tuf	Elongation factor Tu	yes	NGDSVAQSYDMIDNAPEEKER	NGDSVAQSYDMIDNAPEEK*ER	K	0.177646	0.345811	0.261729	3.97325e+07	4.83621e+07	8.80946e+07
Q2FV16_K81	Q2FV16	mqo	Probable malate:quinone oxidoreductase	no	AKVINEEFEISK	AK*VINEEFEISK	K	0.110829	0.414703	0.262766	29645042	36197722	65842764
Q2FZV7_K26	Q2FZV7	SAOUHSC_00878	NADH dehydrogenase-like protein SAOUHSC_00878	no	LQKAISTEEAEITLINK	LQK*AISTEEAEITLINK	K	0.455742	0.0720349	0.263888	4639113	5.48839e+06	1.01275e+07
Q2G1J0_K318	Q2G1J0	aldA	Putative aldehyde dehydrogenase AldA	no	LQEAFSNIKVGNPQDEATQMGSQTGKDQLDK	LQEAFSNIK*VGNPQDEATQMGSQTGKDQLDK	K	0.261028	0.27398	0.267504	3.73592e+06	4.49926e+06	8.23518e+06
Q2FW22_K59	Q2FW22	rplR	50S ribosomal protein L18	yes	GVTLAQASSKDSDIATTATK	GVTLAQASSK*DSDIATTATK	K	0.150808	0.384239	0.267523	1.99684e+06	2.43537e+06	4.43221e+06
Q2FZ23_K24	Q2FZ23	tsf	Elongation factor Ts	yes	TGAGMMDCKK	TGAGMMDCK*K	K	0.180067	0.357317	0.268692	50267934	61427770	111695704
Q2G2A3_K217	Q2G2A3	SAOUHSC_01043	Dihydrolipoyl dehydrogenase	no	DILGGFEKQMTQPVKK	DILGGFEK*QMTQPVKK	K	0.198395	0.339739	0.269067	1.88566e+07	2.34147e+07	4.22713e+07
Q2G0M7_K264	Q2G0M7	hchA	Protein/nucleic acid deglycase HchA	no	KLLTGDSPLASNELGK	K*LLTGDSPLASNELGK	K	-0.123611	0.663485	0.269937	2.47131e+06	3.13446e+06	5605768
Q2FZ37_K79	Q2FZ37	sucC	Succinate--CoA ligase [ADP-forming] subunit beta	yes	ELLGKTLVTHQTGPEGK	ELLGK*TLVTHQTGPEGK	K	0.124446	0.416162	0.270304	94625022	115854100	210479122
Q2FZJ6_K217	Q2FZJ6	folD	Bifunctional protein FolD	no	DADVIVSAVGKPGLVTKDVVK	DADVIVSAVGKPGLVTK*DVVK	K	0.226423	0.314295	0.270359	1.11402e+07	1.57543e+07	2.45927e+07
Q2FY33_K6	Q2FY33	gcvT	Aminomethyltransferase	no	SSDLKQTPLYQNYVDR	SSDLK*QTPLYQNYVDR	K	0.253	0.288506	0.270753	1.31551e+07	1.58979e+07	29053014
Q2FZT4_K182	Q2FZT4	SAOUHSC_00906	Uncharacterized protein SAOUHSC_00906	no	KAQSEQDQAFLSK	K*AQSEQDQAFLSK	K	0.222582	0.318949	0.270766	1.90404e+07	23080260	4.21207e+07
Q2FZV7_K23	Q2FZV7	SAOUHSC_00878	NADH dehydrogenase-like protein SAOUHSC_00878	no	VLVLGAGYAGLQTVTKLQK	VLVLGAGYAGLQTVTK*LQK	K	0.250387	0.295936	0.273161	1.22685e+07	14810121	2.70786e+07
Q2G041_K117	Q2G041	SAOUHSC_00785	Thioredoxin reductase	yes	KIGVPGEQELGGR	K*IGVPGEQELGGR	K	0.0620896	0.484998	0.273544	10869965	1.3334e+07	2.4204e+07
Q2FZU5_K373	Q2FZU5	SAOUHSC_00895	Glutamate dehydrogenase	no	EKLEAAFDTIYELSQNR	EK*LEAAFDTIYELSQNR	K	0.196847	0.35046	0.273653	3.73538e+06	4.54194e+06	8.27732e+06
Q2FV67_K228	Q2FV67	rocA	1-pyrroline-5-carboxylate dehydrogenase	no	LMEILEEAGLPKGVVNFVPGDPK	LMEILEEAGLPK*GVVNFVPGDPK	K	0.142966	0.404548	0.273757	21031665	2.58336e+07	4.68653e+07
Q2G0P0_K210	Q2G0P0	rplA	50S ribosomal protein L1	yes	GTYFKSVAVTTTMGPGVK	GTYFK*SVAVTTTMGPGVK	K	0.123782	0.42493	0.274356	24876315	30847161	55723476
Q2FXN4_K164	Q2FXN4	SAOUHSC_01801	Isocitrate dehydrogenase [NADP]	no	KVIDFLQNEMGATNIR	K*VIDFLQNEMGATNIR	K	0.358871	0.19088	0.274876	1.27398e+06	1.52455e+06	2.79853e+06
Q2G2D2_K112	Q2G2D2	nusA	Transcription termination/antitermination protein NusA	yes	VGAQAAKQAVMQR	VGAQAAK*QAVMQR	K	0.166701	0.389098	0.2779	1.41417e+07	17490150	3.16318e+07
Q2FXL5_K255	Q2FXL5	ackA	Acetate kinase	no	SGNIDPALIPFIMEKTGK	SGNIDPALIPFIMEK*TGK	K	0.046923	0.509416	0.27817	8.24731e+06	1.07064e+07	1.89537e+07
Q2FW18_K33	Q2FW18	rplE	50S ribosomal protein L5	yes	IDKIVVNMGVGDAVQNSK	IDK*IVVNMGVGDAVQNSK	K	0.159987	0.397297	0.278642	19172720	23645746	42818466
Q2FWA0_K46	Q2FWA0	glmS	Glutamine--fructose-6-phosphate aminotransferase [isomerizing]	yes	GYDSAGIAVVNDDNTTVFKEK	GYDSAGIAVVNDDNTTVFK*EK	K	0.329963	0.23028	0.280122	4747031	5740834	10487865
Q2FV67_K457	Q2FV67	rocA	1-pyrroline-5-carboxylate dehydrogenase	no	EHWIKAVNEFDVGNLYLNR	EHWIK*AVNEFDVGNLYLNR	K	0.150493	0.409776	0.280135	14941227	2.05496e+07	33604912
Q2FZ23_K211	Q2FZ23	tsf	Elongation factor Ts	yes	EVLKQQALNEGKPENIVEK	EVLK*QQALNEGKPENIVEK	K	0.154708	0.410241	0.282474	1.54651e+07	1.76604e+07	3.31255e+07
P0A0F4_K112	P0A0F4	rplK	50S ribosomal protein L11	yes	EIANSKMQDLNAADEEAAMR	EIANSK*MQDLNAADEEAAMR	K	0.155416	0.410197	0.282806	2.33773e+07	2.93553e+07	5.27326e+07
Q2FZJ6_K159	Q2FZJ6	folD	Bifunctional protein FolD	no	HADIDLEGKNAVVIGR	HADIDLEGK*NAVVIGR	K	-0.0594558	0.625597	0.283071	1.22022e+07	1.53537e+07	2.75559e+07
Q2FZZ8_N-term2	Q2FZZ8	gcvH	Glycine cleavage system H protein	no	AVPNELK	n*AVPNELK	N-term	0.233085	0.33344	0.283263	25477457	31191438	56668895
Q2FZ37_K146	Q2FZ37	sucC	Succinate--CoA ligase [ADP-forming] subunit beta	yes	IFKETIDPVIGLSPFQAR	IFK*ETIDPVIGLSPFQAR	K	0.0913478	0.475512	0.28343	3.17544e+07	3.85113e+07	7.02657e+07
Q2FYZ0_K99	Q2FYZ0	SAOUHSC_01282	Glutathione peroxidase	no	IDVKGEHQLPLFR	IDVK*GEHQLPLFR	K	0.183357	0.384536	0.283946	21269539	26446472	47716011
Q2FZ36_K145	Q2FZ36	sucD	Succinate--CoA ligase [ADP-forming] subunit alpha	no	KGHVGVVSR	K*GHVGVVSR	K	0.190154	0.382318	0.286236	30749696	37994072	68743768
Q2G1C8_K251	Q2G1C8	SAOUHSC_00197	Uncharacterized protein	no	LQNITSFKDIAK	LQNITSFK*DIAK	K	0.249975	0.32263	0.286302	33840572	4.12311e+07	7.50717e+07
Q2G144_K77	Q2G144	SAOUHSC_00311	Uncharacterized protein	no	LGDVLVLDNILDKAELQQK	LGDVLVLDNILDK*AELQQK	K	-0.113411	0.691332	0.288961	6262377	6.83076e+06	1.30931e+07
Q2G0N1_K315	Q2G0N1	fusA	Elongation factor G	yes	ADDSAEFAALAFKVMTDPYVGK	ADDSAEFAALAFK*VMTDPYVGK	K	0.123943	0.454965	0.289454	2.61069e+07	31616566	5.77235e+07
Q2G0N0_K264	Q2G0N0	tuf	Elongation factor Tu	yes	KLLDYAEAGDNIGALLR	K*LLDYAEAGDNIGALLR	K	0.226811	0.352739	0.289775	210304935	258155462	468460397
Q2FW18_K19	Q2FW18	rplE	50S ribosomal protein L5	yes	KFNYSSVMEVPK	K*FNYSSVMEVPK	K	0.1312	0.448677	0.289938	29877350	38223519	68100869
Q2FZ37_K64	Q2FZ37	sucC	Succinate--CoA ligase [ADP-forming] subunit beta	yes	IAKSLSEVETYAK	IAK*SLSEVETYAK	K	0.202764	0.377962	0.290363	1.17241e+08	1.44291e+08	261531821
Q2G295_K59	Q2G295	SAOUHSC_01850	Catabolite control protein A	no	KTTTVGVIIPDISNIYYSQLAR	K*TTTVGVIIPDISNIYYSQLAR	K	0.193005	0.388961	0.290983	3.96893e+06	4891828	8.86076e+06
Q2FW22_K75	Q2FW22	rplR	50S ribosomal protein L18	yes	VELATKVGEAIAK	VELATK*VGEAIAK	K	0.117814	0.466053	0.291934	1.07454e+07	13396113	2.41415e+07
Q2G0Q1_K150	Q2G0Q1	pdxS	Pyridoxal 5'-phosphate synthase subunit PdxS	no	TKGEPGTGNIVEAVR	TK*GEPGTGNIVEAVR	K	0.127381	0.456963	0.292172	21973182	27372762	49345944
Q2FW12_K210	Q2FW12	rpsC	30S ribosomal protein S3	yes	GEVLPTKNTSGGGK	GEVLPTK*NTSGGGK	K	0.191111	0.393735	0.292423	10678514	13105379	23783893
Q2FV67_K364	Q2FV67	rocA	1-pyrroline-5-carboxylate dehydrogenase	no	ELTLGNTVDNTYMGPVINKK	ELTLGNTVDNTYMGPVINK*K	K	0.129019	0.455945	0.292482	19919682	2.53284e+07	4.52481e+07
Q2FWA0_K596	Q2FWA0	glmS	Glutamine--fructose-6-phosphate aminotransferase [isomerizing]	yes	NLAKSVTVE	NLAK*SVTVE	K	0.556166	0.0309511	0.293559	3.37928e+06	4.03703e+06	7.41631e+06
Q2FWY1_K296	Q2FWY1	ppaC	Probable manganese-dependent inorganic pyrophosphatase	yes	KKQIVPQITEALTK	K*KQIVPQITEALTK	K	0.172144	0.415355	0.293749	20941221	26388729	47329950
Q2G2A5_K253	Q2G2A5	SAOUHSC_01041	Pyruvate dehydrogenase complex, E1 component, pyruvate dehydrogenase beta subunit, putative	no	TVQPIDVDTIVASVEKTGR	TVQPIDVDTIVASVEK*TGR	K	0.0952541	0.493265	0.29426	17264796	21977819	39242615
Q2FW79_C-term86	Q2FW79	SAOUHSC_02425	UPF0457 protein SAOUHSC_02425	no	VYNELTK	VYNELTKc*	C-term	0.158203	0.430526	0.294364	23664163	2.69985e+07	5.06626e+07
Q2FW07_K100	Q2FW07	rplD	50S ribosomal protein L4	yes	SYAYKMPK	SYAYK*MPK	K	0.108496	0.480501	0.294499	8.49877e+06	1.05843e+07	19083070
Q2FXM9_K5	Q2FXM9	pyk	Pyruvate kinase	yes	TKIVCTIGPASESEEMIEK	TK*IVCTIGPASESEEMIEK	K	0.230096	0.360675	0.295386	7.28658e+06	9.04254e+06	1.63291e+07
Q2FXI8_K29	Q2FXI8	SAOUHSC_01858	Phenylalanine--tRNA ligase beta subunit	no	YVGDVAFLQIEPVEGELNYNKK	YVGDVAFLQIEPVEGELNYNK*K	K	0.210202	0.382876	0.296539	7146227	8.79093e+06	1.59372e+07
Q2FW15_K13	Q2FW15	rpsQ	30S ribosomal protein S17	yes	VYVGKVVSDK	VYVGK*VVSDK	K	0.197351	0.395805	0.296578	1.15691e+07	13877112	2.54462e+07
Q2G2A3_K158	Q2G2A3	SAOUHSC_01043	Dihydrolipoyl dehydrogenase	no	NAIIATGSRPIEIPNFKFGK	NAIIATGSRPIEIPNFK*FGK	K	0.220725	0.373271	0.296998	1.18252e+07	1.47163e+07	2.65415e+07
Q2FZ54_K180	Q2FZ54	SAOUHSC_01198	Malonyl CoA-acyl carrier protein transacylase	yes	ALIDELVEKGK	ALIDELVEK*GK	K	0.0997282	0.495086	0.297407	18285681	22762413	41048094
Q2G2A5_K155	Q2G2A5	SAOUHSC_01041	Pyruvate dehydrogenase complex, E1 component, pyruvate dehydrogenase beta subunit, putative	no	VVIPSGPYDAKGLLISSIR	VVIPSGPYDAK*GLLISSIR	K	0.228292	0.367695	0.297993	6.43643e+07	7.95851e+07	1.43949e+08
Q2G031_K27	Q2G031	pgk	Phosphoglycerate kinase	yes	ADFNVPLKDGEITNDNR	ADFNVPLK*DGEITNDNR	K	0.298036	0.298543	0.298289	5.42002e+06	6.66505e+06	1.20851e+07
Q2FZU5_K402	Q2FZU5	SAOUHSC_00895	Glutamate dehydrogenase	no	LAAYIIGIKR	LAAYIIGIK*R	K	0.376094	0.220558	0.298326	11051543	13535454	24586997
Q2G0P0_K28	Q2G0P0	rplA	50S ribosomal protein L1	yes	TQHYSVEEAIKLAK	TQHYSVEEAIK*LAK	K	0.186055	0.413256	0.299656	2.08263e+07	26966168	4.77924e+07
Q2G1J0_K461	Q2G1J0	aldA	Putative aldehyde dehydrogenase AldA	no	IWINTYNQVPEGAPFGGYKK	IWINTYNQVPEGAPFGGYK*K	K	0.10715	0.492205	0.299678	13380918	1.74187e+07	3.07996e+07
Q2FW66_K41	Q2FW66	asp23	Alkaline shock protein 23	no	NKLTFSDEVVEK	NK*LTFSDEVVEK	K	0.149575	0.451174	0.300375	56564368	70653688	127218056
Q2FW29_K31	Q2FW29	rpmJ	50S ribosomal protein L36	yes	VMVICENPKHK	VMVICENPK*HK	K	0.145768	0.455349	0.300558	38861704	4.89782e+07	8.78399e+07
Q2FW11_K37	Q2FW11	rplV	50S ribosomal protein L22	yes	NAAEAIAILKLTNK	NAAEAIAILK*LTNK	K	0.112372	0.492889	0.302631	19834895	2.83721e+07	46251849
P0A0F4_K71	P0A0F4	rplK	50S ribosomal protein L11	yes	SFTFITKTPPAPVLLK	SFTFITK*TPPAPVLLK	K	0.146333	0.460069	0.303201	1.18291e+08	148456804	2.66748e+08
Q2G1C8_K177	Q2G1C8	SAOUHSC_00197	Uncharacterized protein	no	KWIGGAHVSDVIPVFAVNK	K*WIGGAHVSDVIPVFAVNK	K	0.109487	0.499628	0.304558	3.15454e+07	4.06565e+07	7.22018e+07
Q2FZC8_K334	Q2FZC8	SAOUHSC_01104	Succinate dehydrogenase, flavoprotein chain TC0881, putative	no	LGGIIEIYEKFTGDDPR	LGGIIEIYEK*FTGDDPR	K	0.262429	0.349614	0.306021	7.99423e+06	9.86567e+06	1.78599e+07
Q2G2A3_K56	Q2G2A3	SAOUHSC_01043	Dihydrolipoyl dehydrogenase	no	GNLGGVCLNVGCIPSKALLHASHR	GNLGGVCLNVGCIPSK*ALLHASHR	K	0.19618	0.415874	0.306027	8.28924e+07	100460760	1.82955e+08
Q2FW23_K159	Q2FW23	rpsE	30S ribosomal protein S5	yes	GKTVEELYN	GK*TVEELYN	K	0.216986	0.396892	0.306939	18609895	22875459	41485354
Q2FZF1_K45	Q2FZF1	rpmF	50S ribosomal protein L32	yes	VCKNCGSYNGEEVAAK	VCK*NCGSYNGEEVAAK	K	0.121646	0.492963	0.307304	12426950	15501080	27928030
Q2G016_C-term176	Q2G016	SAOUHSC_00811	Uncharacterized protein	no	TGTINYTSAFEKI	TGTINYTSAFEKIc*	C-term	0.125693	0.489214	0.307454	2.95444e+07	3.78533e+07	67397676
Q2FZ53_N-term2	Q2FZ53	SAOUHSC_01199	3-oxoacyl-(Acyl-carrier-protein) reductase, putative	yes	TKSALVTGASR	n*TKSALVTGASR	N-term	0.16925	0.445873	0.307561	1.31205e+07	1.64261e+07	29546600
P38489_K34	P38489	nfsB	Oxygen-insensitive NAD(P)H nitroreductase	n.a.	HSTKAFDASK	HSTK*AFDASK	K	0.119579	0.496755	0.308167	4.54998e+08	5.71877e+08	1.02688e+09
Q2FYS9_K482	Q2FYS9	SAOUHSC_01347	Aconitate hydratase	no	TSLAPGSKVVTGYLR	TSLAPGSK*VVTGYLR	K	0.19297	0.424683	0.308826	72501246	90659052	163160298
Q2G0Y7_K481	Q2G0Y7	guaB	Inosine-5'-monophosphate dehydrogenase	no	MGPAGLAESHPHNIQITKESPNYSF	MGPAGLAESHPHNIQITK*ESPNYSF	K	0.125096	0.493481	0.309289	232875460	296731769	529607229
Q2FW18_K102	Q2FW18	rplE	50S ribosomal protein L5	yes	MYEFLDKLISVSLPR	MYEFLDK*LISVSLPR	K	0.217543	0.404776	0.311159	20030841	24868600	44899441
P0A0K3_K130	P0A0K3	SAOUHSC_02013	Uncharacterized protein SAOUHSC_02013	no	KDLSNAGAHVVDESVVVDNNIVTSR	K*DLSNAGAHVVDESVVVDNNIVTSR	K	0.203479	0.422387	0.312933	26500946	34185606	5.99119e+07
Q2G055_K43	Q2G055	hpf	Ribosome hibernation promotion factor	no	YFNDVPNAVAHVKVK	YFNDVPNAVAHVK*VK	K	0.258786	0.370403	0.314594	2.6828e+07	32614038	5.94421e+07
Q2G2G7_K12	Q2G2G7	SAOUHSC_01054	UPF0637 protein SAOUHSC_01054	no	DFKAFNVEGLDAR	DFK*AFNVEGLDAR	K	0.0792478	0.551472	0.31536	4.60437e+06	5885094	1.04895e+07
Q2FWZ0_K169	Q2FWZ0	gatB	Aspartyl/glutamyl-tRNA(Asn/Gln) amidotransferase subunit B	yes	EAYAYLEKLR	EAYAYLEK*LR	K	0.190642	0.441047	0.315844	1.34237e+07	16849745	3.02735e+07
Q2FZ89_N-term1	Q2FZ89	ftsZ	Cell division protein FtsZ	yes	MLEFEQGFNHLATLK	n*MLEFEQGFNHLATLK	N-term	0.157388	0.474848	0.316118	17550010	2.23404e+07	3.98904e+07
Q2FW18_K119	Q2FW18	rplE	50S ribosomal protein L5	yes	VRDFQGVSKK	VRDFQGVSK*K	K	0.247555	0.387152	0.317353	25120968	31183138	56304106
Q2FXK6_K28	Q2FXK6	rpsD	30S ribosomal protein S4	yes	ELEKRPYAPGQHGPNQR	ELEK*RPYAPGQHGPNQR	K	0.268063	0.366785	0.317424	11255161	1.40545e+07	2.53096e+07
Q2FYZ5_K139	Q2FYZ5	glpK	Glycerol kinase	no	TGLLLDPYFAGTKVK	TGLLLDPYFAGTK*VK	K	0.278931	0.360922	0.319927	1.87775e+07	2.4928e+07	4.22412e+07
Q2FW27_K156	Q2FW27	adk	Adenylate kinase	yes	VEGICDIDGGKLYQR	VEGICDIDGGK*LYQR	K	0.59378	0.0465483	0.320164	2.43975e+06	2.78751e+06	5.22726e+06
Q2G0N1_K495	Q2G0N1	fusA	Elongation factor G	yes	SSAQVQGKFSR	SSAQVQGK*FSR	K	0.284748	0.35604	0.320394	44414276	55632082	100046358
Q2FWD8_K29	Q2FWD8	rpmE2	50S ribosomal protein L31 type B	yes	FLSGSTKTSSEMMEWEDGKEYPVIR	FLSGSTK*TSSEMMEWEDGKEYPVIR	K	0.266259	0.375753	0.321006	1.54415e+07	19576910	3.50184e+07
Q2G296_K46	Q2G296	fhs	Formate--tetrahydrofolate ligase	no	IDINKITPR	IDINK*ITPR	K	0.161862	0.481806	0.321834	25083643	31619706	56703349
Q2G1C0_K225	Q2G1C0	tarI	Ribitol-5-phosphate cytidylyltransferase 1	yes	VTTPYDLKVANAIIR	VTTPYDLK*VANAIIR	K	0.297122	0.3491	0.323111	19725368	24760638	44486006
Q2FY33_K122	Q2FY33	gcvT	Aminomethyltransferase	no	LADDNYLLVVNAANTEKDFNWILK	LADDNYLLVVNAANTEK*DFNWILK	K	0.21471	0.431876	0.323293	1.0152e+07	13297466	2.34495e+07
Q2FW38_K69	Q2FW38	rplM	50S ribosomal protein L13	yes	IEFTGNKETDKVYYR	IEFTGNK*ETDKVYYR	K	0.265804	0.385308	0.325556	19823140	24965816	44788956
Q2G1C8_K77	Q2G1C8	SAOUHSC_00197	Uncharacterized protein	no	DLGELNYFNNPLLYKDRPNAK	DLGELNYFNNPLLYK*DRPNAK	K	-0.0357086	0.688422	0.326357	1.65001e+07	20641294	3.71414e+07
Q2G1C0_K217	Q2G1C0	tarI	Ribitol-5-phosphate cytidylyltransferase 1	yes	GELYNIKVTTPYDLK	GELYNIK*VTTPYDLK	K	0.278125	0.375622	0.326873	11783836	1.48481e+07	2.66319e+07
Q2FWB7_K9	Q2FWB7	SAOUHSC_02381	Uncharacterized protein	no	SNQQDVVKELNQQVANWTVAYTK	SNQQDVVK*ELNQQVANWTVAYTK	K	0.311679	0.342125	0.326902	4.50179e+06	5.66403e+06	1.01658e+07
Q2G296_K515	Q2G296	fhs	Formate--tetrahydrofolate ligase	no	ELEAKTGAGFIVALTGAIMTMPGLPK	ELEAK*TGAGFIVALTGAIMTMPGLPK	K	0.237299	0.417044	0.327171	25452023	3.2315e+07	5.7767e+07
Q2FYZ5_K217	Q2FYZ5	glpK	Glycerol kinase	no	NMLPEVKASSEVYGK	NMLPEVK*ASSEVYGK	K	0.27822	0.378108	0.328164	7631618	9672392	17304010
Q2FZ37_K61	Q2FZ37	sucC	Succinate--CoA ligase [ADP-forming] subunit beta	yes	AGGVKIAK	AGGVK*IAK	K	0.204853	0.451757	0.328305	39394900	50103942	89498842
Q2FV16_K7	Q2FV16	mqo	Probable malate:quinone oxidoreductase	no	SNSKDIVLIGAGVLSTTFGSMLK	SNSK*DIVLIGAGVLSTTFGSMLK	K	0.178665	0.480701	0.329683	5.64121e+06	7177185	1.28184e+07
Q2G055_K53	Q2G055	hpf	Ribosome hibernation promotion factor	no	TYSNSATKIEVTIPLK	TYSNSATK*IEVTIPLK	K	0.126691	0.532834	0.329762	4.84309e+06	6.15966e+06	1.10027e+07
Q2G1J0_K204	Q2G1J0	aldA	Putative aldehyde dehydrogenase AldA	no	IFQEVLPKGVVNILTGK	IFQEVLPK*GVVNILTGK	K	0.369036	0.292292	0.330664	11335027	1.42202e+07	2.55552e+07
Q2G0Q1_K19	Q2G0Q1	pdxS	Pyridoxal 5'-phosphate synthase subunit PdxS	no	GMAEMQKGGVIMDVVNAEQAR	GMAEMQK*GGVIMDVVNAEQAR	K	0.252942	0.410296	0.331619	4014824	5.09118e+06	9.106e+06
P38489_K150	P38489	nfsB	Oxygen-insensitive NAD(P)H nitroreductase	n.a.	KDLHDDAEWMAK	K*DLHDDAEWMAK	K	0.197286	0.466219	0.331752	134558548	175126810	309685358
Q2FW66_K117	Q2FW66	asp23	Alkaline shock protein 23	no	KVTELVK	K*VTELVK	K	0.29523	0.36914	0.332185	7.95856e+07	100257079	1.79843e+08
Q2FZY9_K57	Q2FZY9	SAOUHSC_00845	UPF0337 protein SAOUHSC_00845	no	ATDFIDKVK	ATDFIDK*VK	K	0.157782	0.506839	0.33231	47674022	61006552	108680574
Q2FZ37_K312	Q2FZ37	sucC	Succinate--CoA ligase [ADP-forming] subunit beta	yes	IILGDENVKGIFVNIFGGIMK	IILGDENVK*GIFVNIFGGIMK	K	0.132321	0.537575	0.334948	20751433	2.66986e+07	4.74501e+07
Q2G0P0_K157	Q2G0P0	rplA	50S ribosomal protein L1	yes	AVEEIKAGK	AVEEIK*AGK	K	0.183508	0.487133	0.335321	1.19522e+07	15124849	2.70771e+07
Q2FZ37_K380	Q2FZ37	sucC	Succinate--CoA ligase [ADP-forming] subunit beta	yes	DSGLAIEPAATMAEGAQKIVK	DSGLAIEPAATMAEGAQK*IVK	K	0.244311	0.429747	0.337029	1.76069e+07	22776394	4.03833e+07
P0A0F4_K80	P0A0F4	rplK	50S ribosomal protein L11	yes	TPPAPVLLKK	TPPAPVLLK*K	K	0.147168	0.527061	0.337115	152608882	1.97226e+08	3.49835e+08
Q2FV16_K485	Q2FV16	mqo	Probable malate:quinone oxidoreductase	no	KQTSKDLELGYYEN	K*QTSKDLELGYYEN	K	0.190838	0.484996	0.337917	8.02363e+06	1.02496e+07	1.82732e+07
Q2FZ37_K91	Q2FZ37	sucC	Succinate--CoA ligase [ADP-forming] subunit beta	yes	TLVTHQTGPEGKEIK	TLVTHQTGPEGK*EIK	K	0.237446	0.441727	0.339587	3.53201e+07	44084835	7.94049e+07
Q2FWB7_K83	Q2FWB7	SAOUHSC_02381	Uncharacterized protein	no	ILAVGGNPVGTLTECLEQSIVKEAAK	ILAVGGNPVGTLTECLEQSIVK*EAAK	K	0.298517	0.381434	0.339976	63779406	81044262	144823668
Q2G030_K20	Q2G030	tpiA	Triosephosphate isomerase	yes	TVQEAKDFVNTLPTLPDSK	TVQEAK*DFVNTLPTLPDSK	K	-0.297696	0.978508	0.340406	3.62274e+06	4.66066e+06	8.2834e+06
Q2FYZ5_K280	Q2FYZ5	glpK	Glycerol kinase	no	AVKSESGLLTTIAYGIDGK	AVK*SESGLLTTIAYGIDGK	K	0.38422	0.299737	0.341979	7.05219e+06	8935941	1.59881e+07
Q2FZ53_K100	Q2FZ53	SAOUHSC_01199	3-oxoacyl-(Acyl-carrier-protein) reductase, putative	yes	MKEQEWDDVIDTNLK	MK*EQEWDDVIDTNLK	K	0.232624	0.45196	0.342292	1.26027e+07	16464100	2.90668e+07
P0A0F4_K81	P0A0F4	rplK	50S ribosomal protein L11	yes	KAAGIEK	K*AAGIEK	K	0.154993	0.530129	0.342561	38478902	49946822	88425724
Q2FZ36_K26	Q2FZ36	sucD	Succinate--CoA ligase [ADP-forming] subunit alpha	no	VMVQGITGSTALFHTKQMLDYGTK	VMVQGITGSTALFHTK*QMLDYGTK	K	0.188295	0.49698	0.342638	4.94299e+07	65637701	1.15068e+08
Q2G0S0_K68	Q2G0S0	rplY	50S ribosomal protein L25	yes	NGVIELGVGSKTIK	NGVIELGVGSK*TIK	K	-0.0547019	0.742852	0.344075	4.17771e+06	5.52373e+06	9.70144e+06
Q2FY34_K11	Q2FY34	gcvPA	Probable glycine dehydrogenase (decarboxylating) subunit 1	no	YIPLTEKDKQEMLQTIGAK	YIPLTEK*DKQEMLQTIGAK	K	0.160481	0.528184	0.344332	1.22501e+07	1.59803e+07	28230332
Q2G0N0_K306	Q2G0N0	tuf	Elongation factor Tu	yes	GQVLAAPGSITPHTEFKAEVYVLSK	GQVLAAPGSITPHTEFK*AEVYVLSK	K	0.234592	0.455348	0.34497	44047180	55982995	100030175
P38489_K51	P38489	nfsB	Oxygen-insensitive NAD(P)H nitroreductase	n.a.	KLTPEQAEQIKTLLQYSPSSTNSQPWHFIVASTEEGK	KLTPEQAEQIK*TLLQYSPSSTNSQPWHFIVASTEEGK	K	0.457639	0.233311	0.345475	21579781	28119460	49699241
Q2FW16_K23	Q2FW16	rplN	50S ribosomal protein L14	yes	EVLTIKVLGGSGR	EVLTIK*VLGGSGR	K	0.19771	0.49372	0.345715	96559840	124958260	221518100
Q2FV67_K494	Q2FV67	rocA	1-pyrroline-5-carboxylate dehydrogenase	no	MSGTDAKTGSPDYLLHFLEQK	MSGTDAK*TGSPDYLLHFLEQK	K	0.256753	0.434905	0.345829	61367713	7.88534e+07	1.40221e+08
Q2G0Y7_K344	Q2G0Y7	guaB	Inosine-5'-monophosphate dehydrogenase	no	AIIADGGIKFSGDIIK	AIIADGGIK*FSGDIIK	K	0.171869	0.519885	0.345877	1.51796e+08	1.97242e+08	3.49039e+08
Q2FZ36_K134	Q2FZ36	sucD	Succinate--CoA ligase [ADP-forming] subunit alpha	no	LVGPNCPGVITADECKIGIMPGYIHK	LVGPNCPGVITADECK*IGIMPGYIHK	K	0.233516	0.458595	0.346055	25087967	32243968	57331935
P38489_K134	P38489	nfsB	Oxygen-insensitive NAD(P)H nitroreductase	n.a.	LVVDQEDADGRFATPEAKAANDK	LVVDQEDADGRFATPEAK*AANDK	K	0.108556	0.584287	0.346422	17999463	22961170	40960633
Q2FW20_K24	Q2FW20	rpsH	30S ribosomal protein S8	yes	HEKLELPASNIKK	HEK*LELPASNIKK	K	0.115106	0.584419	0.349762	26618401	34809949	61428350
Q2FYN2_C-term66	Q2FYN2	cspA	Cold shock protein CspA	no	SLEEGQAVEFEVVEGDRGPQAANVVKL	SLEEGQAVEFEVVEGDRGPQAANVVKLc*	C-term	0.253348	0.446469	0.349908	23461467	31268470	54729937
Q2FWZ8_K77	Q2FWZ8	ftnA	Bacterial non-heme ferritin	no	AVSAPKIDFSSILETFKDSLSQEQEVTR	AVSAPK*IDFSSILETFKDSLSQEQEVTR	K	0.204648	0.495301	0.349974	17349161	22279729	39628890
Q2FXZ2_K25	Q2FXZ2	dnaK	Chaperone protein DnaK	yes	IIGIDLGTTNSCVTVLEGDEPKVIQNPEGSR	IIGIDLGTTNSCVTVLEGDEPK*VIQNPEGSR	K	0.183529	0.518295	0.350912	1.22751e+07	16146535	2.84217e+07
Q2G0Q1_K82	Q2G0Q1	pdxS	Pyridoxal 5'-phosphate synthase subunit PdxS	no	IVEEVMNAVSIPVMAKAR	IVEEVMNAVSIPVMAK*AR	K	0.324933	0.37903	0.351982	5009142	6427642	11436784
Q2FW18_K64	Q2FW18	rplE	50S ribosomal protein L5	yes	VLDNAVEELELITGQKPLVTK	VLDNAVEELELITGQK*PLVTK	K	0.186407	0.517701	0.352054	35395555	46006169	81401724
Q9F0R1_C-term115	Q9F0R1	sarR	HTH-type transcriptional regulator SarR	no	LISELEEYIKN	LISELEEYIKNc*	C-term	0.292463	0.411839	0.352151	1.8e+07	2.232e+07	4.032e+07
Q2FW10_K7	Q2FW10	rpsS	30S ribosomal protein S19	yes	KGPFVDEHLMK	K*GPFVDEHLMK	K	0.294596	0.410393	0.352494	1.49583e+07	1.92628e+07	34221145
Q2FW20_K41	Q2FW20	rpsH	30S ribosomal protein S8	yes	EIAEILKSEGFIK	EIAEILK*SEGFIK	K	0.262185	0.4431	0.352642	18935077	24516180	43451257
P60430_K101	P60430	rplB	50S ribosomal protein L2	yes	SANIALVVYADGEKR	SANIALVVYADGEK*R	K	0.253192	0.454026	0.353609	7.21112e+06	9.22047e+06	1.64316e+07
Q2G0S0_K37	Q2G0S0	rplY	50S ribosomal protein L25	yes	VPAVVYGYGTKNVSVK	VPAVVYGYGTK*NVSVK	K	0.32998	0.378791	0.354385	5377731	6.90011e+06	1.22778e+07
Q2FW18_K69	Q2FW18	rplE	50S ribosomal protein L5	yes	VLDNAVEELELITGQKPLVTKAK	VLDNAVEELELITGQKPLVTK*AK	K	0.206539	0.503532	0.355035	38555847	5.17324e+07	8.85484e+07
Q2G0N0_K238	Q2G0N0	tuf	Elongation factor Tu	yes	GQIKVGEEVEIIGLHDTSK	GQIK*VGEEVEIIGLHDTSK	K	0.214179	0.498036	0.356108	131815138	171456759	303271897
Q2FW20_K56	Q2FW20	rpsH	30S ribosomal protein S8	yes	NVEYVEDDKQGVLR	NVEYVEDDK*QGVLR	K	0.215701	0.497113	0.356407	20924432	27140142	48064574
Q2FWB9_K13	Q2FWB9	deoC	Deoxyribose-phosphate aldolase	no	LIDHTLLKPESTR	LIDHTLLK*PESTR	K	0.282384	0.434489	0.358436	2.03284e+07	2.64912e+07	4.68196e+07
Q2G111_K77	Q2G111	rpsR	30S ribosomal protein S18	yes	HMALLPYVKEEQ	HMALLPYVK*EEQ	K	0.370304	0.347715	0.359009	27143548	34744970	61888518
Q2FZ37_K74	Q2FZ37	sucC	Succinate--CoA ligase [ADP-forming] subunit beta	yes	SLSEVETYAKELLGK	SLSEVETYAK*ELLGK	K	0.263633	0.457232	0.360433	52549102	67781646	120330748
Q2G000_K11	Q2G000	SAOUHSC_00834	Thioredoxin, putative	no	SNESFKSVINSDTPVIVK	SNESFK*SVINSDTPVIVK	K	0.202271	0.519026	0.360649	7.72081e+06	1.00646e+07	17785423
Q2FXE8_K160	Q2FXE8	SAOUHSC_01901	Transaldolase	no	IADTGVDPLPLMKEAVK	IADTGVDPLPLMK*EAVK	K	0.196721	0.524764	0.360742	25407468	33207511	58614979
Q2FVN7_K56	Q2FVN7	SAOUHSC_02665	Uncharacterized protein	no	VKEIKDNPAAYVLLGYNDTTNR	VK*EIKDNPAAYVLLGYNDTTNR	K	0.0999903	0.624658	0.362324	79774658	105519984	185294642
Q2FZ22_C-term240	Q2FZ22	pyrH	Uridylate kinase	yes	IGTLITK	IGTLITKc*	C-term	0.252962	0.471995	0.362479	6116948	7914176	14031124
Q2G0N1_K565	Q2G0N1	fusA	Elongation factor G	yes	AKLYDGSYHDVDSSEMAFK	AK*LYDGSYHDVDSSEMAFK	K	0.23912	0.490559	0.364839	2.70029e+07	3.5557e+07	6.25599e+07
P0A0B7_K19	P0A0B7	ahpC	Alkyl hydroperoxide reductase C	no	EILPFTAQAFDPKKDQFK	EILPFTAQAFDPK*KDQFK	K	0.256807	0.47359	0.365199	1.00174e+07	1.29438e+07	22961238
Q2FZ37_K36	Q2FZ37	sucC	Succinate--CoA ligase [ADP-forming] subunit beta	yes	AKELNSDVYVVK	AK*ELNSDVYVVK	K	0.281155	0.449675	0.365415	43678112	56842004	100520116
Q2FZP9_K85	Q2FZP9	SAOUHSC_00951	Putative phosphoesterase SAOUHSC_00951	no	ASSFKPTNNVIYFKVAK	ASSFKPTNNVIYFK*VAK	K	0.300736	0.432963	0.366849	28802227	37246962	66049189
Q2FV16_K154	Q2FV16	mqo	Probable malate:quinone oxidoreductase	no	AFPMFDNIEYTEDIEVMKK	AFPMFDNIEYTEDIEVMK*K	K	0.225485	0.510364	0.367924	1.10425e+07	1.48161e+07	2.58586e+07
P48860_K94	P48860	rplL	50S ribosomal protein L7/L12	yes	ELVDGAPKVIK	ELVDGAPK*VIK	K	-0.0633561	0.800893	0.368768	17587779	23999244	41587023
Q2G2F0_K8	Q2G2F0	SAOUHSC_01968	Uncharacterized protein	no	SETIFGKILTGEIPSFK	SETIFGK*ILTGEIPSFK	K	0.251057	0.487236	0.369146	1.40261e+07	18212022	3.22381e+07
Q2FZ37_K139	Q2FZ37	sucC	Succinate--CoA ligase [ADP-forming] subunit beta	yes	ATDQVTLMASEEGGTEIEEVAAKTPEK	ATDQVTLMASEEGGTEIEEVAAK*TPEK	K	0.515614	0.225937	0.370776	9369768	1.41831e+07	21224884
Q2FY35_K350	Q2FY35	gcvPB	Probable glycine dehydrogenase (decarboxylating) subunit 2	no	TMGATGLKEVSEAAVLNANYIK	TMGATGLK*EVSEAAVLNANYIK	K	0.242529	0.503407	0.372968	3.50992e+06	4.61711e+06	8.12703e+06
Q2G0S5_K50	Q2G0S5	spoVG	Putative septation protein SpoVG	no	VIEGNSGLFVAMPSKR	VIEGNSGLFVAMPSK*R	K	0.246863	0.500492	0.373678	25234331	33484826	58719157
Q2FW23_K126	Q2FW23	rpsE	30S ribosomal protein S5	yes	AVLELAGITDILSKSLGSNTPINMVR	AVLELAGITDILSK*SLGSNTPINMVR	K	0.314046	0.434811	0.374428	2.85258e+07	3.7239e+07	65764762
Q2FW15_K18	Q2FW15	rpsQ	30S ribosomal protein S17	yes	VVSDKMDK	VVSDK*MDK	K	0.199943	0.555885	0.377914	25493772	3.28782e+07	5.83719e+07
Q2G2U9_K21	Q2G2U9	sarA	Transcriptional regulator SarA	yes	INDCFELLSMVTYADKLK	INDCFELLSMVTYADK*LK	K	0.298229	0.46168	0.379955	1.32656e+07	1.75771e+07	30842723
Q2FV16_K234	Q2FV16	mqo	Probable malate:quinone oxidoreductase	no	FKQVTDYVFIGAGGGAIPLLQK	FK*QVTDYVFIGAGGGAIPLLQK	K	0.107352	0.653489	0.380421	4514977	5.89267e+06	1.04076e+07
Q2FZU6_K97	Q2FZU6	rocD	Ornithine aminotransferase	no	LAGKDKALPMNTGAEAVETALK	LAGK*DKALPMNTGAEAVETALK	K	0.262449	0.498609	0.380529	6910901	9182743	16093644
Q2G296_K369	Q2G296	fhs	Formate--tetrahydrofolate ligase	no	KFGVEPVVAINAFIHDTDAEVEYVK	K*FGVEPVVAINAFIHDTDAEVEYVK	K	0.106683	0.66147	0.384076	20882704	27097316	47980020
Q2FV67_K281	Q2FV67	rocA	1-pyrroline-5-carboxylate dehydrogenase	no	SAVVQEGQNFLKR	SAVVQEGQNFLK*R	K	0.137867	0.631229	0.384548	49296496	65606466	114902962
Q2FW16_N-term1	Q2FW16	rplN	50S ribosomal protein L14	yes	MIQQETR	n*MIQQETR	N-term	0.132277	0.637203	0.38474	25631984	34340312	59972296
Q2FZ23_K248	Q2FZ23	tsf	Elongation factor Ts	yes	YLQEICAVDQDFVKNPDVTVEAFLK	YLQEICAVDQDFVK*NPDVTVEAFLK	K	0.261301	0.509852	0.385576	65679723	86604283	152284006
Q2FXZ2_K68	Q2FXZ2	dnaK	Chaperone protein DnaK	yes	QAITNPNTVQSIKR	QAITNPNTVQSIK*R	K	0.216939	0.555104	0.386022	92990492	124334544	217325036
Q2FWY1_C-term309	Q2FWY1	ppaC	Probable manganese-dependent inorganic pyrophosphatase	yes	QIVPQITEALTK	QIVPQITEALTKc*	C-term	-0.0289957	0.804023	0.387514	4.13684e+06	5.87221e+06	10009041
Q2FW20_K47	Q2FW20	rpsH	30S ribosomal protein S8	yes	SEGFIKNVEYVEDDKQGVLR	SEGFIK*NVEYVEDDKQGVLR	K	0.258473	0.518588	0.388531	2.6836e+07	35587782	6.24238e+07
Q2FZ36_C-term302	Q2FZ36	sucD	Succinate--CoA ligase [ADP-forming] subunit alpha	no	EAGIYESLLTVNK	EAGIYESLLTVNKc*	C-term	0.212473	0.565393	0.388933	3.55003e+07	4.71066e+07	82606938
Q2G0P0_K83	Q2G0P0	rplA	50S ribosomal protein L1	yes	GDKIAEAEAAGADYVGEAEYVQK	GDK*IAEAEAAGADYVGEAEYVQK	K	0.270785	0.507362	0.389074	12526912	16500797	29027709
Q2FYS9_K800	Q2FYS9	SAOUHSC_01347	Aconitate hydratase	no	GTNLLGVKTVIAQSYER	GTNLLGVK*TVIAQSYER	K	0.290654	0.491015	0.390834	7.33975e+06	9668465	1.70082e+07
Q2FVW4_K146	Q2FVW4	SAOUHSC_02577	Putative 2-hydroxyacid dehydrogenase SAOUHSC_02577	no	EVSGKTIGIIGLGEIGSAVAR	EVSGK*TIGIIGLGEIGSAVAR	K	0.163761	0.620551	0.392156	2.97698e+06	3.96267e+06	6939654
Q2FXQ1_K112	Q2FXQ1	rplT	50S ribosomal protein L20	yes	AFAQLVTKAK	AFAQLVTK*AK	K	0.237267	0.547368	0.392317	14999203	19967653	34966856
Q2G0N9_K155	Q2G0N9	rplJ	50S ribosomal protein L10	yes	NFAYAVKAIGEQKEENAE	NFAYAVK*AIGEQKEENAE	K	0.148023	0.638357	0.39319	21733850	28832704	50566554
Q2FWD3_K193	Q2FWD3	SAOUHSC_02366	Uncharacterized protein	yes	LGFKEMEEIGLSTGLPLVLHGGTGIPTK	LGFK*EMEEIGLSTGLPLVLHGGTGIPTK	K	0.386336	0.401436	0.393886	12182402	16016388	28198790
Q2FW31_K57	Q2FW31	rpsK	30S ribosomal protein S11	yes	KSTPFAAQMASETASK	K*STPFAAQMASETASK	K	0.38954	0.398672	0.394106	6.86064e+06	9020806	1.58815e+07
Q2FYM2_K182	Q2FYM2	odhB	Dihydrolipoyllysine-residue succinyltransferase component of 2-oxoglutarate dehydrogenase complex	no	KYNQYPTKPVIR	K*YNQYPTKPVIR	K	0.222505	0.565959	0.394232	7.10925e+06	9.45858e+06	1.65678e+07
Q2FYZ5_K261	Q2FYZ5	glpK	Glycerol kinase	no	GDVKNTYGTGGFMLMNTGDK	GDVK*NTYGTGGFMLMNTGDK	K	0.459879	0.334118	0.396998	4.84225e+06	6.29372e+06	1.1136e+07
Q2G0S0_K50	Q2G0S0	rplY	50S ribosomal protein L25	yes	VDEVEFIKVIR	VDEVEFIK*VIR	K	0.0617789	0.732378	0.397079	7510871	10218993	17729864
Q2FZ51_C-term77	Q2FZ51	acpP	Acyl carrier protein	yes	FINSLEK	FINSLEKc*	C-term	0.244333	0.550812	0.397573	22047632	29597141	51644773
Q2FY55_K85	Q2FY55	SAOUHSC_01610	UPF0403 protein SAOUHSC_01610	no	LVTVFAGQDKEATQR	LVTVFAGQDK*EATQR	K	0.32483	0.472138	0.398484	5.27648e+06	6.96463e+06	1.22411e+07
Q2G0N1_K688	Q2G0N1	fusA	Elongation factor G	yes	SIAEDIIKK	SIAEDIIK*K	K	0.321354	0.480463	0.400909	3.00049e+07	3.98754e+07	6.98804e+07
Q2FW79_K22	Q2FW79	SAOUHSC_02425	UPF0457 protein SAOUHSC_02425	no	VADIKIPTSEIK	VADIK*IPTSEIK	K	0.436224	0.366318	0.401271	15203610	20000106	35203716
Q2FZG4_K13	Q2FZG4	SAOUHSC_01040	Pyruvate dehydrogenase complex, E1 component, alpha subunit, putative	yes	LQAQFDAVKVLNDTQSK	LQAQFDAVK*VLNDTQSK	K	0.346348	0.459113	0.40273	1.56428e+07	20745712	3.63885e+07
Q2G296_K309	Q2G296	fhs	Formate--tetrahydrofolate ligase	no	DLADIVVTEAGFGSDLGAEKFMDIK	DLADIVVTEAGFGSDLGAEK*FMDIK	K	0.250325	0.557052	0.403688	2.44244e+07	32836186	5.72605e+07
Q2FXK6_K24	Q2FXK6	rpsD	30S ribosomal protein S4	yes	LGISLSGTGKELEK	LGISLSGTGK*ELEK	K	0.343479	0.465129	0.404304	6.31621e+06	8369297	1.46855e+07
P48860_K83	P48860	rplL	50S ribosomal protein L7/L12	yes	EATGLGLKDAK	EATGLGLK*DAK	K	0.199462	0.609277	0.404369	19804671	26789405	46594076
Q2G2A5_K46	Q2G2A5	SAOUHSC_01041	Pyruvate dehydrogenase complex, E1 component, pyruvate dehydrogenase beta subunit, putative	no	VTEGLQKEFGEDR	VTEGLQK*EFGEDR	K	0.50965	0.30184	0.405745	1.04103e+07	13562110	2.39724e+07
Q2FZ83_K110	Q2FZ83	SAOUHSC_01158	Uncharacterized protein	no	AEAQANQMVGDAVEKAR	AEAQANQMVGDAVEK*AR	K	0.642793	0.169711	0.406252	2.45449e+06	2.98665e+06	5.44113e+06
Q2G296_K71	Q2G296	fhs	Formate--tetrahydrofolate ligase	no	VVLVTAMSPTPAGEGKSTVTVGLADAFHELNK	VVLVTAMSPTPAGEGK*STVTVGLADAFHELNK	K	0.316401	0.496237	0.406319	1.99778e+07	26845299	4.68231e+07
Q2G0B1_N-term1	Q2G0B1	mgrA	HTH-type transcriptional regulator MgrA	no	MSDQHNLKEQLCFSLYNAQR	n*MSDQHNLKEQLCFSLYNAQR	N-term	0.318841	0.496503	0.407672	5.99692e+06	8043374	1.40403e+07
Q2G0Y7_K129	Q2G0Y7	guaB	Inosine-5'-monophosphate dehydrogenase	no	ISGVPIVDNKEDR	ISGVPIVDNK*EDR	K	0.184427	0.633638	0.409032	7581950	1.02929e+07	1.78749e+07
Q2G0Y7_K74	Q2G0Y7	guaB	Inosine-5'-monophosphate dehydrogenase	no	QGGLGVIHKNMGVEEQADEVQK	QGGLGVIHK*NMGVEEQADEVQK	K	0.354721	0.466095	0.410408	29721720	39976816	69698536
Q2G2D0_K664	Q2G2D0	infB	Translation initiation factor IF-2	yes	DGIVQYEGELDTLKR	DGIVQYEGELDTLK*R	K	0.703296	0.118628	0.410962	3.00778e+06	3.84597e+06	6.85375e+06
Q2FV16_K326	Q2FV16	mqo	Probable malate:quinone oxidoreductase	no	TLLFGPFANVGPKFLK	TLLFGPFANVGPK*FLK	K	0.370446	0.451837	0.411141	15664247	20937012	36601259
Q2FZ36_K43	Q2FZ36	sucD	Succinate--CoA ligase [ADP-forming] subunit alpha	no	IVAGVTPGKGGQVVEGVPVFNTVEEAK	IVAGVTPGK*GGQVVEGVPVFNTVEEAK	K	0.49614	0.326802	0.411471	7.12861e+06	1.31401e+07	16414990
Q2FVT8_K175	Q2FVT8	SAOUHSC_02604	Uncharacterized protein	no	ALEYLKPGASITTTSSVQGYNPSPILHDYAASK	ALEYLK*PGASITTTSSVQGYNPSPILHDYAASK	K	0.451636	0.372927	0.412281	6569154	8.70801e+06	1.52772e+07
Q2G0P0_K141	Q2G0P0	rplA	50S ribosomal protein L1	yes	GLMPNPKTGTVTMDVK	GLMPNPK*TGTVTMDVK	K	0.179392	0.646137	0.412765	12604554	17672125	30276679
Q2FXI0_K157	Q2FXI0	SAOUHSC_01867	D-alanine aminotransferase	no	SLNLLGNVLAKEYAVK	SLNLLGNVLAK*EYAVK	K	0.335204	0.491164	0.413184	15213832	20315163	35528995
Q2FW10_K56	Q2FW10	rpsS	30S ribosomal protein S19	yes	KHVPVYVTEDMVGHK	K*HVPVYVTEDMVGHK	K	0.337837	0.488573	0.413205	12128187	16297275	28425462
Q2FWE6_K61	Q2FWE6	upp	Uracil phosphoribosyltransferase	no	DLELQDVDIETPVTKMTAK	DLELQDVDIETPVTK*MTAK	K	0.271427	0.555538	0.413483	4782555	6553264	11335819
Q2G2A5_K312	Q2G2A5	SAOUHSC_01041	Pyruvate dehydrogenase complex, E1 component, pyruvate dehydrogenase beta subunit, putative	no	VAAADTIYPFTQAENVWLPNKNDIIEK	VAAADTIYPFTQAENVWLPNK*NDIIEK	K	0.326388	0.504187	0.415288	1.86532e+07	25625775	4.42789e+07
Q2FYG2_K75	Q2FYG2	SAOUHSC_01490	DNA-binding protein HU, putative	yes	EIDIPASKVPAFK	EIDIPASK*VPAFK	K	0.195776	0.635364	0.41557	30525298	41653224	72178522
Q2G0B1_K57	Q2G0B1	mgrA	HTH-type transcriptional regulator MgrA	no	KVVTELALDTGTVSPLLK	K*VVTELALDTGTVSPLLK	K	0.274001	0.560077	0.417039	9992674	1.3582e+07	2.35747e+07
Q2FXM9_K390	Q2FXM9	pyk	Pyruvate kinase	yes	TISKYRPHSDIIAVTPSEETAR	TISK*YRPHSDIIAVTPSEETAR	K	0.281222	0.558814	0.420018	6.09631e+06	8.19238e+06	1.42887e+07
Q2FW18_K145	Q2FW18	rplE	50S ribosomal protein L5	yes	EQLIFPEIDYDKVSK	EQLIFPEIDYDK*VSK	K	0.240449	0.607628	0.424038	7.10308e+07	9.67899e+07	1.67821e+08
P60430_K71	P60430	rplB	50S ribosomal protein L2	yes	NKDGINAKVDSIQYDPNR	NK*DGINAKVDSIQYDPNR	K	0.357824	0.49157	0.424697	3.30147e+06	4.4533e+06	7.75477e+06
Q2FX05_K136	Q2FX05	map	Methionine aminopeptidase	yes	VCDVATMAFENAIAKVKPGTK	VCDVATMAFENAIAK*VKPGTK	K	0.30807	0.54211	0.42509	6098572	8.24606e+06	1.43446e+07
Q2FXM9_K211	Q2FXM9	pyk	Pyruvate kinase	yes	EILEEQKANISVFPK	EILEEQK*ANISVFPK	K	0.345647	0.509423	0.427535	8.25277e+06	11204630	1.94574e+07
Q2FXM9_K425	Q2FXM9	pyk	Pyruvate kinase	yes	KSTDALLNNAVATAVETGR	K*STDALLNNAVATAVETGR	K	0.549297	0.308121	0.428709	5.26726e+06	6.99704e+06	1.22643e+07
Q2FXL6_K99	Q2FXL6	SAOUHSC_01819	Putative universal stress protein SAOUHSC_01819	no	KLAHEINADLIMSGTSGLNAVER	K*LAHEINADLIMSGTSGLNAVER	K	0.334217	0.526791	0.430504	29357768	4.07709e+07	6.95421e+07
Q2FZ42_K51	Q2FZ42	rplS	50S ribosomal protein L19	yes	IQVFEGVVIKR	IQVFEGVVIK*R	K	0.325322	0.536548	0.430935	21119516	28703491	49823007
Q2FYZ5_K115	Q2FYZ5	glpK	Glycerol kinase	no	QTQSICSELKQQGYEQTFR	QTQSICSELK*QQGYEQTFR	K	0.452767	0.40928	0.431024	5.18723e+06	6.97261e+06	1.21598e+07
Q2FZG4_K96	Q2FZG4	SAOUHSC_01040	Pyruvate dehydrogenase complex, E1 component, alpha subunit, putative	yes	LGFYAPTAGQEASQLASQYALEKEDYILPGYR	LGFYAPTAGQEASQLASQYALEK*EDYILPGYR	K	0.352494	0.514537	0.433515	31442917	42471850	73914767
P38489_K82	P38489	nfsB	Oxygen-insensitive NAD(P)H nitroreductase	n.a.	VAKSAAGNYVFNER	VAK*SAAGNYVFNER	K	0.286467	0.580956	0.433711	368412969	503375436	871788405
Q2FW23_K52	Q2FW23	rpsE	30S ribosomal protein S5	yes	VGFGTGKAQEVPEAIKK	VGFGTGK*AQEVPEAIKK	K	0.267604	0.59998	0.433792	4.14503e+07	57646841	9.90972e+07
Q2FZ36_K243	Q2FZ36	sucD	Succinate--CoA ligase [ADP-forming] subunit alpha	no	ANMTKPVVGFIGGQTAPPGKR	ANMTKPVVGFIGGQTAPPGK*R	K	0.0748942	0.792858	0.433876	1.13926e+07	17206849	2.85994e+07
P0C818_C-term20	P0C818	psmA4	Phenol-soluble modulin alpha 4 peptide	no	AIIDIFAK	AIIDIFAKc*	C-term	0.402414	0.465789	0.434102	26465106	35856686	62321792
Q2FW16_K113	Q2FW16	rplN	50S ribosomal protein L14	yes	EGNFMKIVSLAPEVL	EGNFMK*IVSLAPEVL	K	0.368232	0.505219	0.436725	2.43869e+07	32139541	5.65265e+07
Q2FYF9_K348	Q2FYF9	SAOUHSC_01493	30S ribosomal protein S1, putative	no	VSLSIKATLPNEDVVESDPSTTK	VSLSIK*ATLPNEDVVESDPSTTK	K	0.394232	0.479694	0.436963	1.12292e+07	1.52055e+07	2.64347e+07
Q2FWB9_K143	Q2FWB9	deoC	Deoxyribose-phosphate aldolase	no	ASELTKAAGADFVK	ASELTK*AAGADFVK	K	0.427686	0.451163	0.439424	7788031	10570332	18358363
Q2FXM9_K173	Q2FXM9	pyk	Pyruvate kinase	yes	VSLPGITEKDAEDIR	VSLPGITEK*DAEDIR	K	0.372255	0.509584	0.44092	8815038	12045679	20860717
Q2G296_K537	Q2G296	fhs	Formate--tetrahydrofolate ligase	no	KPAALNMDVTDDGHAIGLF	K*PAALNMDVTDDGHAIGLF	K	0.415695	0.466489	0.441092	23765094	32404328	56169422
Q2FW23_K61	Q2FW23	rpsE	30S ribosomal protein S5	yes	AQEVPEAIKK	AQEVPEAIK*K	K	0.312633	0.571912	0.442272	22076414	30289612	52366026
Q2FV67_K23	Q2FV67	rocA	1-pyrroline-5-carboxylate dehydrogenase	no	NEPGYDFSVQENVDMFKK	NEPGYDFSVQENVDMFK*K	K	0.592468	0.293178	0.442823	6.33228e+06	8.53302e+06	1.48653e+07
Q2G0S3_K342	Q2G0S3	glmU	Bifunctional protein GlmU	yes	VGPFAQLRPGAQLGADVKVGNFVEIK	VGPFAQLRPGAQLGADVK*VGNFVEIK	K	-0.160951	1.04866	0.443853	9.85754e+06	1.46267e+07	24484193
Q2FW66_K51	Q2FW66	asp23	Alkaline shock protein 23	no	LTFSDEVVEKIAGIAAR	LTFSDEVVEK*IAGIAAR	K	0.34233	0.546478	0.444404	7.49158e+07	102126822	1.77043e+08
Q2FXZ2_K54	Q2FXZ2	dnaK	Chaperone protein DnaK	yes	NGETQVGEVAKR	NGETQVGEVAK*R	K	0.246346	0.642944	0.444645	22997976	31626560	54624536
Q2FYZ0_K13	Q2FYZ0	SAOUHSC_01282	Glutathione peroxidase	no	METIYDFVVETNKGVTYK	METIYDFVVETNK*GVTYK	K	0.176493	0.714423	0.445458	2327718	3.25003e+06	5.57775e+06
Q2FZU5_K16	Q2FZU5	SAOUHSC_00895	Glutamate dehydrogenase	no	TENNNLVTSTQGIIKEALHK	TENNNLVTSTQGIIK*EALHK	K	0.427301	0.464949	0.446125	4.02853e+06	5.50455e+06	9533088
Q2FXS8_K64	Q2FXS8	rplU	50S ribosomal protein L21	yes	VGAPTVEGATVTATVNKQGR	VGAPTVEGATVTATVNK*QGR	K	0.384603	0.50807	0.446337	6429035	8.91029e+06	1.53393e+07
Q2G0N0_K38	Q2G0N0	tuf	Elongation factor Tu	yes	TTLTAAIATVLAKNGDSVAQSYDMIDNAPEEKER	TTLTAAIATVLAK*NGDSVAQSYDMIDNAPEEKER	K	0.482293	0.412838	0.447565	16194830	22050683	38245513
Q2FV67_K53	Q2FV67	rocA	1-pyrroline-5-carboxylate dehydrogenase	no	IKSINPADTSQVIANASK	IK*SINPADTSQVIANASK	K	0.395139	0.500482	0.44781	2.79327e+06	3828865	6.62213e+06
Q2FZ36_K289	Q2FZ36	sucD	Succinate--CoA ligase [ADP-forming] subunit alpha	no	TAATPSEIGSTLIEAAKEAGIYESLLTVNK	TAATPSEIGSTLIEAAK*EAGIYESLLTVNK	K	0.346325	0.549379	0.447852	5.76013e+07	80286721	1.37888e+08
Q2G296_K55	Q2G296	fhs	Formate--tetrahydrofolate ligase	no	GKVVLVTAMSPTPAGEGK	GK*VVLVTAMSPTPAGEGK	K	0.304062	0.592304	0.448183	15060666	20957128	36017794
Q2FZ23_K36	Q2FZ23	tsf	Elongation factor Ts	yes	ALTETDGDIDKAIDYLR	ALTETDGDIDK*AIDYLR	K	0.329119	0.568169	0.448644	5.51946e+07	7.68619e+07	132056434
Q2FZY9_K50	Q2FZY9	SAOUHSC_00845	UPF0337 protein SAOUHSC_00845	no	EKATDFIDK	EK*ATDFIDK	K	0.186342	0.71134	0.448841	2.31884e+07	3.14392e+07	5.46276e+07
Q2FWB9_K151	Q2FWB9	deoC	Deoxyribose-phosphate aldolase	no	AAGADFVKTSTGFAGGGATAEDVK	AAGADFVK*TSTGFAGGGATAEDVK	K	0.42821	0.472206	0.450208	3.15809e+07	43207373	7.47883e+07
Q2FY08_K409	Q2FY08	glyQS	Glycine--tRNA ligase	yes	FSIDFDESQSIGKR	FSIDFDESQSIGK*R	K	0.318201	0.582421	0.450311	11534719	1.59539e+07	2.74886e+07
Q2FZ82_K611	Q2FZ82	ileS	Isoleucine--tRNA ligase	yes	SLGNVIVPDQVVKQK	SLGNVIVPDQVVK*QK	K	0.232444	0.672146	0.452295	2.589e+06	3.68758e+06	6276583
Q2G0N1_K466	Q2G0N1	fusA	Elongation factor G	yes	MKKEFNVECNVGAPMVSYR	MK*KEFNVECNVGAPMVSYR	K	0.457948	0.447479	0.452714	15994694	21864163	37858857
Q2FYZ5_K277	Q2FYZ5	glpK	Glycerol kinase	no	NTYGTGGFMLMNTGDKAVK	NTYGTGGFMLMNTGDK*AVK	K	0.41717	0.491115	0.454143	4.15181e+06	5.73291e+06	9.88473e+06
Q2FY08_K193	Q2FY08	glyQS	Glycine--tRNA ligase	yes	KKLPFGIGQIGK	KK*LPFGIGQIGK	K	0.403307	0.505948	0.454628	7.16858e+06	9878992	1.70476e+07
Q2FW22_K82	Q2FW22	rplR	50S ribosomal protein L18	yes	VGEAIAKK	VGEAIAK*K	K	0.413591	0.497126	0.455359	10144351	1.39783e+07	2.41226e+07
P0A0K3_K46	P0A0K3	SAOUHSC_02013	Uncharacterized protein SAOUHSC_02013	no	EALENAGFNTVVIGDTANSEVVGKHGEK	EALENAGFNTVVIGDTANSEVVGK*HGEK	K	0.418412	0.496575	0.457494	32679490	45096676	77776166
Q2FV67_K487	Q2FV67	rocA	1-pyrroline-5-carboxylate dehydrogenase	no	GCTSAVVGYHPFGGFKMSGTDAK	GCTSAVVGYHPFGGFK*MSGTDAK	K	0.287776	0.628831	0.458303	33614194	4.7286e+07	8.09002e+07
Q2FXZ2_N-term2	Q2FXZ2	dnaK	Chaperone protein DnaK	yes	SKIIGIDLGTTNSCVTVLEGDEPK	n*SKIIGIDLGTTNSCVTVLEGDEPK	N-term	0.428821	0.488907	0.458864	1.54555e+07	2.15203e+07	3.69758e+07
Q2G0B1_K74	Q2G0B1	mgrA	HTH-type transcriptional regulator MgrA	no	VVTELALDTGTVSPLLKR	VVTELALDTGTVSPLLK*R	K	0.420405	0.505963	0.463184	9.83199e+06	1.3571e+07	2.3403e+07
Q2G2G0_K135	Q2G2G0	SAOUHSC_00717	Uncharacterized protein	no	KAHVIFGGAK	K*AHVIFGGAK	K	0.37077	0.556974	0.463872	43814570	61071160	104885730
Q9F0R1_K99	Q9F0R1	sarR	HTH-type transcriptional regulator SarR	no	TVIVYVTDTQKANIQK	TVIVYVTDTQK*ANIQK	K	0.127148	0.804052	0.4656	13138235	18958878	32097113
Q2FZ23_K259	Q2FZ23	tsf	Elongation factor Ts	yes	YLQEICAVDQDFVKNPDVTVEAFLKTK	YLQEICAVDQDFVKNPDVTVEAFLK*TK	K	0.258544	0.67834	0.468442	21126855	29463710	50590565
P0A0F4_K102	P0A0F4	rplK	50S ribosomal protein L11	yes	VATVTKDQVR	VATVTK*DQVR	K	0.315386	0.624104	0.469745	23760278	33242694	57002972
Q2FV17_K28	Q2FV17	fda	Fructose-bisphosphate aldolase class 1	no	GFIAALDQSGGSTPKALK	GFIAALDQSGGSTPK*ALK	K	0.35441	0.587374	0.470892	2.91865e+06	4.09588e+06	7.01453e+06
Q2FW16_K59	Q2FW16	rplN	50S ribosomal protein L14	yes	KGDVVKAVIVR	KGDVVK*AVIVR	K	0.382947	0.559699	0.471323	96251732	134782906	231034638
Q2FX14_K20	Q2FX14	SAOUHSC_02092	Aminopeptidase PepS, putative	no	LQQYAELLVKVGMNVQPK	LQQYAELLVK*VGMNVQPK	K	0.545197	0.399457	0.472327	1.20615e+07	16651038	2.87126e+07
Q2FZG4_K248	Q2FZG4	SAOUHSC_01040	Pyruvate dehydrogenase complex, E1 component, alpha subunit, putative	yes	AIAVGIPGIQVDGMDALAVYQATKEAR	AIAVGIPGIQVDGMDALAVYQATK*EAR	K	0.446331	0.500737	0.473534	1.42736e+07	20069720	3.43433e+07
Q2G0N0_K209	Q2G0N0	tuf	Elongation factor Tu	yes	DSDKPFMMPVEDVFSITGR	DSDK*PFMMPVEDVFSITGR	K	0.408208	0.543739	0.475973	2.06552e+07	29096825	4.9752e+07
Q2G0N1_K393	Q2G0N1	fusA	Elongation factor G	yes	DTGTGDTLCGEKNDIILESMEFPEPVIHLSVEPK	DTGTGDTLCGEK*NDIILESMEFPEPVIHLSVEPK	K	0.638535	0.318987	0.478761	20263430	27369155	47632585
Q2FZR9_K359	Q2FZR9	SAOUHSC_00921	3-oxoacyl-[acyl-carrier-protein] synthase 2	yes	SMTGHLLGATGGIEAIFSALSIKDSK	SMTGHLLGATGGIEAIFSALSIK*DSK	K	0.333383	0.626023	0.479703	7.39056e+06	1.05163e+07	1.79069e+07
Q2G1C0_K197	Q2G1C0	tarI	Ribitol-5-phosphate cytidylyltransferase 1	yes	SILSDACKIIVETNKPVR	SILSDACK*IIVETNKPVR	K	0.338334	0.622729	0.480532	2.18139e+07	3.07783e+07	5.25922e+07
Q2FW81_K66	Q2FW81	SAOUHSC_02423	Probable uridylyltransferase SAOUHSC_02423	no	TIDDVSAVSEVKYDIK	TIDDVSAVSEVK*YDIK	K	0.381233	0.580247	0.48074	114146500	160983768	275130268
Q2G0Y7_K426	Q2G0Y7	guaB	Inosine-5'-monophosphate dehydrogenase	no	TAYKGALQDTIYQLMGGVR	TAYK*GALQDTIYQLMGGVR	K	0.47175	0.492028	0.481889	12229092	1.70866e+07	2.93157e+07
P38489_K201	P38489	nfsB	Oxygen-insensitive NAD(P)H nitroreductase	n.a.	EKGYTSLVVVPVGHHSVEDFNATLPK	EK*GYTSLVVVPVGHHSVEDFNATLPK	K	0.336531	0.630724	0.483628	192361524	247034989	439396513
Q2FZR9_K88	Q2FZR9	SAOUHSC_00921	3-oxoacyl-[acyl-carrier-protein] synthase 2	yes	EAVKDAQLDINENTADR	EAVK*DAQLDINENTADR	K	0.485178	0.486041	0.485609	8.30018e+06	1.1622e+07	19922189
Q2FZ53_K156	Q2FZ53	SAOUHSC_01199	3-oxoacyl-(Acyl-carrier-protein) reductase, putative	yes	SGAIINLSSVVGAVGNPGQANYVATKAGVIGLTK	SGAIINLSSVVGAVGNPGQANYVATK*AGVIGLTK	K	0.0684734	0.905431	0.486952	1.08708e+07	1.72982e+07	2.72247e+07
Q2G1C0_K178	Q2G1C0	tarI	Ribitol-5-phosphate cytidylyltransferase 1	yes	NEMYQGQTPQSFNINLLKESYAQLSDEQK	NEMYQGQTPQSFNINLLK*ESYAQLSDEQK	K	0.38197	0.592691	0.48733	2.20861e+07	3.40735e+07	5.36945e+07
Q2FZ36_K10	Q2FZ36	sucD	Succinate--CoA ligase [ADP-forming] subunit alpha	no	NTKVMVQGITGSTALFHTK	NTK*VMVQGITGSTALFHTK	K	0.130973	0.851143	0.491058	8.8549e+06	1.34618e+07	2.23167e+07
Q2FZ45_K51	Q2FZ45	rpsP	30S ribosomal protein S16	yes	IIEQIGTYNPTSANAPEIKVDEALALK	IIEQIGTYNPTSANAPEIK*VDEALALK	K	0.348421	0.634631	0.491526	8715942	1.29485e+07	2.16645e+07
Q2G0B1_K8	Q2G0B1	mgrA	HTH-type transcriptional regulator MgrA	no	SDQHNLKEQLCFSLYNAQR	SDQHNLK*EQLCFSLYNAQR	K	0.309037	0.67533	0.492184	2.0124e+07	3.07237e+07	4.95608e+07
Q2FXM8_K3	Q2FXM8	pfkA	ATP-dependent 6-phosphofructokinase	yes	KIAVLTSGGDSPGMNAAVR	K*IAVLTSGGDSPGMNAAVR	K	0.352959	0.632893	0.492926	4.80777e+06	6911774	1.17195e+07
Q2FZ53_K68	Q2FZ53	SAOUHSC_01199	3-oxoacyl-(Acyl-carrier-protein) reductase, putative	yes	GVDSFAIQANVADADEVKAMIK	GVDSFAIQANVADADEVK*AMIK	K	0.388185	0.598818	0.493502	4.81992e+06	6.87516e+06	1.16951e+07
Q2G055_K61	Q2G055	hpf	Ribosome hibernation promotion factor	no	IEVTIPLKNVTLR	IEVTIPLK*NVTLR	K	0.535548	0.453305	0.494427	13176577	1.84486e+07	3.16251e+07
Q2FZG9_K542	Q2FZG9	rnj1	Ribonuclease J 1	yes	SSIIETLQPYLFEKTAR	SSIIETLQPYLFEK*TAR	K	0.481279	0.508608	0.494943	2.09893e+06	2.95948e+06	5.05841e+06
Q2G1C8_K10	Q2G1C8	SAOUHSC_00197	Uncharacterized protein	no	ETVLKTLFPEDVLSIAK	ETVLK*TLFPEDVLSIAK	K	0.289436	0.703935	0.496686	9302559	1.33079e+07	2.26105e+07
Q2FW21_K138	Q2FW21	rplF	50S ribosomal protein L6	yes	VEGISKEQVGALASNIR	VEGISK*EQVGALASNIR	K	0.271868	0.722479	0.497173	18889553	27121725	46011278
Q2FZ23_K226	Q2FZ23	tsf	Elongation factor Ts	yes	QQALNEGKPENIVEKMVEGR	QQALNEGKPENIVEK*MVEGR	K	0.426251	0.578947	0.502599	3.72632e+07	5.32684e+07	9.05316e+07
P38489_K225	P38489	nfsB	Oxygen-insensitive NAD(P)H nitroreductase	n.a.	GYTSLVVVPVGHHSVEDFNATLPKSR	GYTSLVVVPVGHHSVEDFNATLPK*SR	K	0.485384	0.524185	0.504784	45690364	64536288	110226652
Q2FWC3_K37	Q2FWC3	luxS	S-ribosylhomocysteine lyase	no	LAGTMEGLNGDVIHKYDIR	LAGTMEGLNGDVIHK*YDIR	K	0.424127	0.58649	0.505309	4062192	5.8426e+06	9.90479e+06
Q2FXZ2_K157	Q2FXZ2	dnaK	Chaperone protein DnaK	yes	IINEPTAAALAYGLDKTDKDEK	IINEPTAAALAYGLDK*TDKDEK	K	0.429969	0.58069	0.505329	3.31339e+07	4.76779e+07	8.08118e+07
Q2FXZ2_K43	Q2FXZ2	dnaK	Chaperone protein DnaK	yes	TTPSVVAFKNGETQVGEVAK	TTPSVVAFK*NGETQVGEVAK	K	0.446452	0.565473	0.505962	8.17121e+06	1.28689e+07	1.97742e+07
Q2FWM4_K157	Q2FWM4	SAOUHSC_02265	Accessory gene regulator protein A	no	QIEFYGNLKELSQLDDR	QIEFYGNLK*ELSQLDDR	K	0.486102	0.527847	0.506975	2.9014e+06	4.13154e+06	7.03294e+06
Q2G1J0_K471	Q2G1J0	aldA	Putative aldehyde dehydrogenase AldA	no	ETYKGALSNYQQVK	ETYK*GALSNYQQVK	K	0.504741	0.516634	0.510688	18872253	26903712	45775965
Q2G2A3_K289	Q2G2A3	SAOUHSC_01043	Dihydrolipoyl dehydrogenase	no	RPNTDELGLEELGVKFADR	RPNTDELGLEELGVK*FADR	K	0.66309	0.362313	0.512702	1.34908e+07	19114840	3.26056e+07
Q2FXS8_K99	Q2FXS8	rplU	50S ribosomal protein L21	yes	LTIDKINA	LTIDK*INA	K	0.562158	0.465508	0.513833	2.70387e+06	3.82563e+06	6.5295e+06
Q2G0B1_K128	Q2G0B1	mgrA	HTH-type transcriptional regulator MgrA	no	VASASSLSQDEVKELNR	VASASSLSQDEVK*ELNR	K	0.229995	0.798282	0.514139	5186934	7651925	12838859
Q2G2H4_K141	Q2G2H4	SAOUHSC_00002	Beta sliding clamp	yes	DDAIQLSVKVLK	DDAIQLSVK*VLK	K	0.367057	0.667769	0.517413	24188801	35177034	59365835
Q2FZH5_K342	Q2FZH5	SAOUHSC_01029	Phosphoenolpyruvate-protein phosphotransferase	no	TLDIGGDKELSYLNLPEEMNPFLGYR	TLDIGGDK*ELSYLNLPEEMNPFLGYR	K	0.530607	0.505817	0.518212	7.59819e+06	1.08938e+07	18491965
Q2FV67_K249	Q2FV67	rocA	1-pyrroline-5-carboxylate dehydrogenase	no	EIGDYLVDHKDTHFVTFTGSR	EIGDYLVDHK*DTHFVTFTGSR	K	0.317293	0.721487	0.51939	1.16211e+07	17848751	2.94699e+07
Q2FY08_K356	Q2FY08	glyQS	Glycine--tRNA ligase	yes	VTLAFLCDAYDEEGVEGSKDAR	VTLAFLCDAYDEEGVEGSK*DAR	K	0.209227	0.832934	0.52108	3445424	4.68136e+06	8.12679e+06
Q2FV16_K261	Q2FV16	mqo	Probable malate:quinone oxidoreductase	no	TGIPESKHLGGFPISGQFLACTNPQVIEQHDAK	TGIPESK*HLGGFPISGQFLACTNPQVIEQHDAK	K	0.349612	0.698729	0.524171	11490786	1.55162e+07	2.70069e+07
Q2FW08_K24	Q2FW08	rplW	50S ribosomal protein L23	yes	SSEAMAEDKYTFDVDTR	SSEAMAEDK*YTFDVDTR	K	0.565657	0.485192	0.525424	10570513	1.51279e+07	2.56984e+07
Q2FYG2_K67	Q2FYG2	SAOUHSC_01490	DNA-binding protein HU, putative	yes	NPQTGKEIDIPASK	NPQTGK*EIDIPASK	K	0.33786	0.713302	0.525581	36748506	53792192	90540698
Q2G0Q1_K198	Q2G0Q1	pdxS	Pyridoxal 5'-phosphate synthase subunit PdxS	no	DIGAPYEILKQIK	DIGAPYEILK*QIK	K	0.402722	0.648818	0.52577	5575624	8086154	13661778
Q2FXZ2_K76	Q2FXZ2	dnaK	Chaperone protein DnaK	yes	HMGTDYKVDIEGK	HMGTDYK*VDIEGK	K	0.415653	0.636089	0.525871	15727346	23125199	38852545
Q2G0N0_K188	Q2G0N0	tuf	Elongation factor Tu	yes	ALEGDAQYEEKILELMEAVDTYIPTPER	ALEGDAQYEEK*ILELMEAVDTYIPTPER	K	0.463247	0.588751	0.525999	27104720	3.91772e+07	6.62819e+07
Q2FVT8_K219	Q2FVT8	SAOUHSC_02604	Uncharacterized protein	no	SFSEELGPKGIR	SFSEELGPK*GIR	K	0.3526	0.7041	0.52835	1.20627e+07	17924708	2.99874e+07
Q2G2A4_K271	Q2G2A4	SAOUHSC_01042	Dihydrolipoamide acetyltransferase component of pyruvate dehydrogenase complex	no	KYPALNTSFNEEAGEIVHK	K*YPALNTSFNEEAGEIVHK	K	0.446757	0.616852	0.531804	16008648	23400499	39409147
Q2FZ28_K16	Q2FZ28	hslU	ATP-dependent protease ATPase subunit HslU	no	EIVSKLNEYIVGQNDAK	EIVSK*LNEYIVGQNDAK	K	0.495018	0.570873	0.532946	3.18541e+06	4.62113e+06	7.80654e+06
Q2FWC3_N-term2	Q2FWC3	luxS	S-ribosylhomocysteine lyase	no	TKMNVESFNLDHTK	n*TKMNVESFNLDHTK	N-term	0.446032	0.621376	0.533704	7.21672e+06	10626876	1.78436e+07
Q2G2A5_K195	Q2G2A5	SAOUHSC_01041	Pyruvate dehydrogenase complex, E1 component, pyruvate dehydrogenase beta subunit, putative	no	SFREEVPEEEYTIDIGKANVK	SFREEVPEEEYTIDIGK*ANVK	K	0.340338	0.731691	0.536014	21318562	31614832	52933394
Q2FXZ2_K111	Q2FXZ2	dnaK	Chaperone protein DnaK	yes	VDKAVITVPAYFNDAER	VDK*AVITVPAYFNDAER	K	0.34354	0.73208	0.53781	11987263	17780545	29767808
Q2FWE5_K350	Q2FWE5	glyA	Serine hydroxymethyltransferase	no	NTIPFDQEKPFVTSGIR	NTIPFDQEK*PFVTSGIR	K	0.446398	0.632066	0.539232	8841295	1.29669e+07	2.18082e+07
P0A0K3_K118	P0A0K3	SAOUHSC_02013	Uncharacterized protein SAOUHSC_02013	no	NDVPTFAICHGPQILIDTDDLKGR	NDVPTFAICHGPQILIDTDDLK*GR	K	0.285945	0.796993	0.541469	7.51201e+06	11149072	1.86611e+07
Q2FYH6_K146	Q2FYH6	asnS	Asparagine--tRNA ligase	no	ATYEFFNKDGFTK	ATYEFFNK*DGFTK	K	0.210165	0.872855	0.54151	6.68263e+06	1.00287e+07	1.67113e+07
Q2FWD3_K185	Q2FWD3	SAOUHSC_02366	Uncharacterized protein	yes	TGIDALAPALGSVHGPYKGEPK	TGIDALAPALGSVHGPYK*GEPK	K	0.179315	0.905867	0.542591	1.09679e+07	15885991	2.68538e+07
Q2FYS9_K82	Q2FYS9	SAOUHSC_01347	Aconitate hydratase	no	DGNEGEVPFKPSR	DGNEGEVPFK*PSR	K	0.536138	0.553335	0.544736	2.82352e+06	4.12263e+06	6.94614e+06
Q2FY35_K364	Q2FY35	gcvPB	Probable glycine dehydrogenase (decarboxylating) subunit 2	no	EVSEAAVLNANYIKAR	EVSEAAVLNANYIK*AR	K	0.598856	0.501658	0.550257	11639294	1.69354e+07	2.85747e+07
Q2G224_K34	Q2G224	deoC	Deoxyribose-phosphate aldolase	no	AYNFKSVCVNPTHVK	AYNFK*SVCVNPTHVK	K	0.375792	0.728195	0.551994	2.48691e+07	3.73816e+07	6.22507e+07
Q2FW38_K107	Q2FW38	rplM	50S ribosomal protein L13	yes	LIENSIKGMLPSTR	LIENSIK*GMLPSTR	K	0.518032	0.593463	0.555748	20608358	30519437	51127795
Q2G295_K190	Q2G295	SAOUHSC_01850	Catabolite control protein A	no	KAQEDVLEGLTEVLNK	K*AQEDVLEGLTEVLNK	K	0.286501	0.825092	0.555796	3.011e+06	4.40112e+06	7.41212e+06
Q2FXM9_K341	Q2FXM9	pyk	Pyruvate kinase	yes	NIAVSAEAAQDYKK	NIAVSAEAAQDYK*K	K	0.648451	0.475966	0.562208	1.08679e+07	15985773	2.68537e+07
Q2FZV7_K241	Q2FZV7	SAOUHSC_00878	NADH dehydrogenase-like protein SAOUHSC_00878	no	IATPIVACNEKGFVVEVDGEK	IATPIVACNEK*GFVVEVDGEK	K	0.189791	0.938493	0.564142	3.09588e+06	4.58674e+06	7.68263e+06
Q2G2A4_K330	Q2G2A4	SAOUHSC_01042	Dihydrolipoamide acetyltransferase component of pyruvate dehydrogenase complex	no	SIFQISDEINELAVKAR	SIFQISDEINELAVK*AR	K	0.663094	0.468226	0.56566	6.2327e+06	8.92407e+06	1.51568e+07
Q2FY33_K171	Q2FY33	gcvT	Aminomethyltransferase	no	DLINQLVDEDVTEMKMFEFK	DLINQLVDEDVTEMK*MFEFK	K	0.368062	0.766598	0.56733	6.76204e+06	1.00434e+07	16805404
Q2FYS9_K474	Q2FYS9	SAOUHSC_01347	Aconitate hydratase	no	VPEYVKTSLAPGSK	VPEYVK*TSLAPGSK	K	0.46513	0.676246	0.570688	1.35915e+07	2.0698e+07	3.42895e+07
Q2FZR9_K317	Q2FZR9	SAOUHSC_00921	3-oxoacyl-[acyl-carrier-protein] synthase 2	yes	DVQYLNAHGTSTPVGDLNEVKAIK	DVQYLNAHGTSTPVGDLNEVK*AIK	K	0.448327	0.700682	0.574504	30728146	4.81021e+07	77021712
Q2FXZ2_K108	Q2FXZ2	dnaK	Chaperone protein DnaK	yes	NTAESYLGEKVDK	NTAESYLGEK*VDK	K	0.464162	0.688521	0.576341	18316548	27725076	46041624
Q2G1C8_K232	Q2G1C8	SAOUHSC_00197	Uncharacterized protein	no	IVPNALIKLTNVK	IVPNALIK*LTNVK	K	0.501476	0.652161	0.576819	28268572	42446448	70715020
Q2FZ36_K144	Q2FZ36	sucD	Succinate--CoA ligase [ADP-forming] subunit alpha	no	IGIMPGYIHKK	IGIMPGYIHK*K	K	0.614636	0.546585	0.58061	58800770	87600348	146401118
Q9F0R1_K18	Q9F0R1	sarR	HTH-type transcriptional regulator SarR	no	INDINDLVNATFQVKK	INDINDLVNATFQVK*K	K	0.365127	0.800591	0.582859	2.51341e+07	4.0566e+07	6.30528e+07
Q2FV16_K254	Q2FV16	mqo	Probable malate:quinone oxidoreductase	no	QVTDYVFIGAGGGAIPLLQKTGIPESK	QVTDYVFIGAGGGAIPLLQK*TGIPESK	K	0.576181	0.59163	0.583905	7476106	1.11108e+07	1.85869e+07
Q2FXL6_K34	Q2FXL6	SAOUHSC_01819	Putative universal stress protein SAOUHSC_01819	no	RNDAKLTIVNVIDSR	RNDAK*LTIVNVIDSR	K	0.38644	0.788475	0.587457	8.72868e+06	13088938	2.18176e+07
Q2FW32_K280	Q2FW32	rpoA	DNA-directed RNA polymerase subunit alpha	yes	AGINSVQELADKSEADMMK	AGINSVQELADK*SEADMMK	K	0.372711	0.81376	0.593235	51940323	8.18966e+07	1.33837e+08
P38489_K116	P38489	nfsB	Oxygen-insensitive NAD(P)H nitroreductase	n.a.	TAMDDVWLKLVVDQEDADGR	TAMDDVWLK*LVVDQEDADGR	K	0.48306	0.706292	0.594676	56600422	8.81431e+07	1.44744e+08
Q2FYG2_K41	Q2FYG2	SAOUHSC_01490	DNA-binding protein HU, putative	yes	GEKVQLIGFGNFEVR	GEK*VQLIGFGNFEVR	K	0.158578	1.03107	0.594822	8936938	14171128	23108066
Q2FY33_K260	Q2FY33	gcvT	Aminomethyltransferase	no	LEAGLPLHGQDLTESITPYEGGIAFASKPLIDADFIGK	LEAGLPLHGQDLTESITPYEGGIAFASK*PLIDADFIGK	K	0.574288	0.621617	0.597953	7.99379e+06	12118684	2.01125e+07
Q2FXK6_K134	Q2FXK6	rpsD	30S ribosomal protein S4	yes	RVDIPSYSVKPGQTISVR	RVDIPSYSVK*PGQTISVR	K	0.510345	0.691785	0.601065	7.53269e+06	11541132	1.90738e+07
Q2FWM8_K22	Q2FWM8	hld	Delta-hemolysin	yes	WIIDTVNKFTK	WIIDTVNK*FTK	K	0.115654	1.09687	0.60626	20776794	3.71466e+07	5.79234e+07
Q2FVX8_K148	Q2FVX8	SAOUHSC_02544	Molybdenum cofactor biosynthesis protein B	no	LIFSIPGSTGAVKLALEK	LIFSIPGSTGAVK*LALEK	K	0.304804	0.910892	0.607848	35418806	55645928	91064734
P48940_K136	P48940	rpsG	30S ribosomal protein S7	yes	LANEILDAANNTGGAVKK	LANEILDAANNTGGAVK*K	K	0.523506	0.694062	0.608784	1.23388e+07	1.94748e+07	3.12314e+07
Q2FZY6_K308	Q2FZY6	SAOUHSC_00848	Uncharacterized protein	yes	IVQYGKETDGYILK	IVQYGK*ETDGYILK	K	0.585839	0.633957	0.609898	4909354	7514856	12424210
Q9F0R1_K52	Q9F0R1	sarR	HTH-type transcriptional regulator SarR	no	SESNEISSKEIAK	SESNEISSK*EIAK	K	0.355773	0.869507	0.61264	51131388	80229440	131360828
Q2G2D2_K255	Q2G2D2	nusA	Transcription termination/antitermination protein NusA	yes	ISVFSENNDIDAVGACVGAKGAR	ISVFSENNDIDAVGACVGAK*GAR	K	0.425424	0.804431	0.614928	5.90525e+06	8926984	1.48322e+07
Q2FZT4_K285	Q2FZT4	SAOUHSC_00906	Uncharacterized protein SAOUHSC_00906	no	FLQPGDEVKVTIDNIGTLTTYIAK	FLQPGDEVK*VTIDNIGTLTTYIAK	K	0.374997	0.856065	0.615531	4.99492e+06	8240017	1.32349e+07
Q2FXR3_K83	Q2FXR3	hemB	Delta-aminolevulinic acid dehydratase	no	AIMFFGVPNSKDDIGTGAYIHDGVIQQATR	AIMFFGVPNSK*DDIGTGAYIHDGVIQQATR	K	0.515209	0.718114	0.616661	14136468	21995231	36131699
Q2FW07_K201	Q2FW07	rplD	50S ribosomal protein L4	yes	KVEEVLG	K*VEEVLG	K	0.697384	0.542875	0.620129	6.6793e+06	1.0083e+07	1.67623e+07
Q2FV16_K360	Q2FV16	mqo	Probable malate:quinone oxidoreductase	no	NLPLIKYSFDQVIMTK	NLPLIK*YSFDQVIMTK	K	0.517994	0.732166	0.62508	6.37241e+06	1.00559e+07	1.64283e+07
Q2FY47_K51	Q2FY47	xseB	Exodeoxyribonuclease 7 small subunit	no	LSAACDTTLKNAEK	LSAACDTTLK*NAEK	K	0.514406	0.74042	0.627413	5.87578e+06	9.15672e+06	1.50325e+07
Q2FWY9_K139	Q2FWY9	gatA	Glutamyl-tRNA(Gln) amidotransferase subunit A	yes	LNMDEFAMGGSTETSYFKK	LNMDEFAMGGSTETSYFK*K	K	0.675997	0.592901	0.634449	4.22065e+06	6.51098e+06	1.07316e+07
Q2G0N1_K241	Q2G0N1	fusA	Elongation factor G	yes	YLGDEEISVSELKEAIR	YLGDEEISVSELK*EAIR	K	0.673643	0.599921	0.636782	2.66579e+07	4.12197e+07	6.78776e+07
Q2FYF9_K332	Q2FYF9	SAOUHSC_01493	30S ribosomal protein S1, putative	no	HIGTPGEVLEPGQQVNVKILGIDEENER	HIGTPGEVLEPGQQVNVK*ILGIDEENER	K	0.578059	0.704066	0.641063	5.63012e+06	8.83356e+06	1.44637e+07
Q2FZ58_K179	Q2FZ58	SAOUHSC_01193	Uncharacterized protein SAOUHSC_01193	no	ANESLENTPNLLAVLKEVGVVDSGGK	ANESLENTPNLLAVLK*EVGVVDSGGK	K	0.238997	1.04429	0.641642	3.4002e+06	5.83981e+06	9.24001e+06
Q2FYY6_K35	Q2FYY6	SAOUHSC_01287	Glutamine synthetase	yes	LQFTDILGTIKNVEVPVSQLEK	LQFTDILGTIK*NVEVPVSQLEK	K	0.684172	0.60045	0.642311	4.30558e+06	6.65162e+06	1.09572e+07
Q2FZZ8_K97	Q2FZZ8	gcvH	Glycine cleavage system H protein	no	VVEVNEELEDSPEFVNESPYEKAWMVK	VVEVNEELEDSPEFVNESPYEK*AWMVK	K	0.437239	0.850829	0.644034	5.06987e+06	9.5153e+06	1.34874e+07
Q2FVN7_K59	Q2FVN7	SAOUHSC_02665	Uncharacterized protein	no	EIKDNPAAYVLLGYNDTTNR	EIK*DNPAAYVLLGYNDTTNR	K	0.133119	1.15836	0.645737	6.84534e+06	11005317	1.78507e+07
Q2FY35_K24	Q2FY35	gcvPB	Probable glycine dehydrogenase (decarboxylating) subunit 2	no	YAYSLPKSDIK	YAYSLPK*SDIK	K	0.427637	0.868347	0.647992	5.87519e+06	9397788	1.5273e+07
Q2FW16_K44	Q2FW16	rplN	50S ribosomal protein L14	yes	TANIGDVIVCTVKNATPGGVVK	TANIGDVIVCTVK*NATPGGVVK	K	0.672928	0.647213	0.66007	3.26415e+07	5.12272e+07	8.38687e+07
P60430_K147	P60430	rplB	50S ribosomal protein L2	yes	VGNALPLQNIPVGTVVHNIELKPGK	VGNALPLQNIPVGTVVHNIELK*PGK	K	0.247904	1.07851	0.663205	2.68988e+07	4.22163e+07	69115144
P38489_K107	P38489	nfsB	Oxygen-insensitive NAD(P)H nitroreductase	n.a.	MLDASHVVVFCAKTAMDDVWLK	MLDASHVVVFCAK*TAMDDVWLK	K	0.604469	0.758494	0.681482	23243204	3.74563e+07	6.06995e+07
Q2G0N1_K546	Q2G0N1	fusA	Elongation factor G	yes	EYIPSVEAGLKDAMENGVLAGYPLIDVK	EYIPSVEAGLK*DAMENGVLAGYPLIDVK	K	0.396695	0.968607	0.682651	6.16614e+06	1.26094e+07	1.59827e+07
O05204_K318	O05204	ahpF	Alkyl hydroperoxide reductase subunit F	no	KLNIPGEEQLINK	K*LNIPGEEQLINK	K	0.603098	0.767154	0.685126	13976351	22664129	36640480
Q2FZ23_K7	Q2FZ23	tsf	Elongation factor Ts	yes	ATISAKLVK	ATISAK*LVK	K	0.693008	0.686442	0.689725	82468279	132929774	215398053
Q2FZ25_K178	Q2FZ25	rpsB	30S ribosomal protein S2	yes	KLNIPIVGIVDTNCDPDEIDYVIPANDDAIR	K*LNIPIVGIVDTNCDPDEIDYVIPANDDAIR	K	0.836727	0.547959	0.692343	5.93051e+06	9385280	1.53158e+07
Q2FZP9_N-term1	Q2FZP9	SAOUHSC_00951	Putative phosphoesterase SAOUHSC_00951	no	MILGLALIPSK	n*MILGLALIPSK	N-term	0.582652	0.805132	0.693892	3.25771e+06	5.31714e+06	8.57485e+06
Q2FW22_K69	Q2FW22	rplR	50S ribosomal protein L18	yes	DSDIATTATKVELATK	DSDIATTATK*VELATK	K	0.956162	0.443377	0.699769	9.00078e+06	1.43942e+07	2.33949e+07
Q2G1J0_C-term495	Q2G1J0	aldA	Putative aldehyde dehydrogenase AldA	no	NIYIDTSNALKGLY	NIYIDTSNALKGLYc*	C-term	0.4531	0.969102	0.711101	1.08927e+06	1.86329e+06	2.95255e+06
Q2G2P7_K24	Q2G2P7	hutH	Histidine ammonia-lyase	no	SFLQQQSKIEIIDDALER	SFLQQQSK*IEIIDDALER	K	0.57517	0.847466	0.711318	26825846	45041602	71867448
Q2G2H4_K189	Q2G2H4	SAOUHSC_00002	Beta sliding clamp	yes	KLQLEDVSENKNVIIPGK	K*LQLEDVSENKNVIIPGK	K	0.43932	0.992165	0.715742	8766991	14711055	23478046
Q2FYS9_K694	Q2FYS9	SAOUHSC_01347	Aconitate hydratase	no	FGDSVTTDHISPAGAIGKDTPAGK	FGDSVTTDHISPAGAIGK*DTPAGK	K	1.19735	0.25623	0.726792	9.3225e+06	1.43628e+07	2.36853e+07
Q2FYF5_K32	Q2FYF5	SAOUHSC_01496	Cytidylate kinase	yes	LVDQTTLDLTYKADK	LVDQTTLDLTYK*ADK	K	0.377732	1.084	0.730867	10928495	18776227	29704722
Q2FXU2_K9	Q2FXU2	dtd	D-aminoacyl-tRNA deacylase	yes	VKEASVTNDTLNNQIK	VK*EASVTNDTLNNQIK	K	0.431218	1.03224	0.731727	2.79353e+06	4.84138e+06	7.63492e+06
Q2FXI6_K87	Q2FXI6	SAOUHSC_01860	Uncharacterized protein	no	NGELLGSYIGKER	NGELLGSYIGK*ER	K	0.625834	0.841022	0.733428	8.83146e+06	1.48524e+07	23683881
Q2FZ42_K12	Q2FZ42	rplS	50S ribosomal protein L19	yes	LIEAVTKSQLR	LIEAVTK*SQLR	K	0.676093	0.791884	0.733988	27556180	46009878	73566058
Q2FZ89_K15	Q2FZ89	ftsZ	Cell division protein FtsZ	yes	MLEFEQGFNHLATLKVIGVGGGGNNAVNR	MLEFEQGFNHLATLK*VIGVGGGGNNAVNR	K	0.563131	0.908333	0.735732	7.77187e+06	13168627	2.09405e+07
Q2FZC8_K38	Q2FZC8	SAOUHSC_01104	Succinate dehydrogenase, flavoprotein chain TC0881, putative	no	GAHVDLFSVVPVKR	GAHVDLFSVVPVK*R	K	0.690225	0.793859	0.742042	64832115	109095552	173927667
Q2G0Y7_K409	Q2G0Y7	guaB	Inosine-5'-monophosphate dehydrogenase	no	GSNDRYFQEDKAPK	GSNDRYFQEDK*APK	K	0.446473	1.05004	0.748255	25450513	43019140	68469653
Q2G0Y6_K318	Q2G0Y6	guaA	GMP synthase [glutamine-hydrolyzing]	yes	LKGVDFLAQGTLYTDVIESGTK	LK*GVDFLAQGTLYTDVIESGTK	K	0.552568	0.948013	0.750291	1.60653e+06	2.69724e+06	4.30377e+06
Q2FZ23_K25	Q2FZ23	tsf	Elongation factor Ts	yes	KALTETDGDIDK	K*ALTETDGDIDK	K	0.375737	1.133	0.754368	3.06932e+07	4.06421e+07	7.13352e+07
Q2G1J0_K340	Q2G1J0	aldA	Putative aldehyde dehydrogenase AldA	no	DQLDKIQSYIDAAK	DQLDK*IQSYIDAAK	K	0.270954	1.24792	0.759437	7.33695e+07	97511777	1.70881e+08
Q2FXU2_K23	Q2FXU2	dtd	D-aminoacyl-tRNA deacylase	yes	EASVTNDTLNNQIKK	EASVTNDTLNNQIK*K	K	0.295855	1.23051	0.76318	3.74736e+06	7.26884e+06	11016205
P48860_K75	P48860	rplL	50S ribosomal protein L7/L12	yes	AVKEATGLGLK	AVK*EATGLGLK	K	0.881597	0.647985	0.764791	1.87188e+07	2.99387e+07	4.86574e+07
Q2FWD8_K41	Q2FWD8	rpmE2	50S ribosomal protein L31 type B	yes	TSSEMMEWEDGKEYPVIR	TSSEMMEWEDGK*EYPVIR	K	0.726917	0.80431	0.765614	4.18168e+06	7.22753e+06	1.14092e+07
Q2G1J0_K403	Q2G1J0	aldA	Putative aldehyde dehydrogenase AldA	no	VKDDQEAIDIANDSEYGLAGGVFSQNITR	VK*DDQEAIDIANDSEYGLAGGVFSQNITR	K	0.881104	0.655452	0.768278	3.67631e+06	7.80154e+06	9.67453e+06
Q2FV76_K351	Q2FV76	SAOUHSC_02860	HMG-CoA synthase, putative	yes	TEVSVDAYETFFKR	TEVSVDAYETFFK*R	K	0.980177	0.566199	0.773188	4.1019e+06	7.10311e+06	1.1205e+07
Q2G2A3_K116	Q2G2A3	SAOUHSC_01043	Dihydrolipoyl dehydrogenase	no	VNIVKGEAYFVDNNSLR	VNIVK*GEAYFVDNNSLR	K	0.517633	1.03712	0.777378	12185716	22785155	34970871
Q2G296_K354	Q2G296	fhs	Formate--tetrahydrofolate ligase	no	DNLKEENVEAVKAGIVNLER	DNLKEENVEAVK*AGIVNLER	K	0.633576	0.928712	0.781144	1.43468e+07	2.52214e+07	3.95682e+07
Q2FZ25_K58	Q2FZ25	rpsB	30S ribosomal protein S2	yes	KVDEAYNFLKQVSEDGGQVLFVGTK	KVDEAYNFLK*QVSEDGGQVLFVGTK	K	0.914666	0.652582	0.783624	17264606	29240370	46504976
Q2FYG2_K19	Q2FYG2	SAOUHSC_01490	DNA-binding protein HU, putative	yes	KEAGSAVDAVFESIQNSLAK	K*EAGSAVDAVFESIQNSLAK	K	0.508623	1.14051	0.824564	3.31467e+06	6.13352e+06	9.4482e+06
Q2FW23_K42	Q2FW23	rpsE	30S ribosomal protein S5	yes	FTALVVVGDKNGR	FTALVVVGDK*NGR	K	1.07899	0.614552	0.846769	3.32091e+06	5717267	9.03818e+06
Q2FV67_K345	Q2FV67	rocA	1-pyrroline-5-carboxylate dehydrogenase	no	LTKELTLGNTVDNTYMGPVINK	LTK*ELTLGNTVDNTYMGPVINK	K	0.714952	0.981929	0.84844	2.79586e+07	5.21348e+07	8.00934e+07
Q2FW38_K122	Q2FW38	rplM	50S ribosomal protein L13	yes	KLFVYGGAEHPHAAQQPENYELRG	K*LFVYGGAEHPHAAQQPENYELRG	K	0.631412	1.07879	0.855102	6.5453e+06	11853876	1.83992e+07
P0C7Y1_C-term21	P0C7Y1	psmA1	Phenol-soluble modulin alpha 1 peptide	no	SLIEQFTGK	SLIEQFTGKc*	C-term	0.836227	0.893934	0.865081	4.22525e+06	7714720	1.194e+07
Q2G2D2_K224	Q2G2D2	nusA	Transcription termination/antitermination protein NusA	yes	LFEQEVPEIYDGTVIVKSVAR	LFEQEVPEIYDGTVIVK*SVAR	K	0.949126	0.801357	0.875242	3.31326e+06	1.05739e+07	9.42399e+06
Q2FYF9_K385	Q2FYF9	SAOUHSC_01493	30S ribosomal protein S1, putative	no	AYLENEEEDNPTIGDMIGDKLK	AYLENEEEDNPTIGDMIGDK*LK	K	0.853771	0.922525	0.888148	3.55555e+06	6.59239e+06	1.01479e+07
Q2FVT2_K21	Q2FVT2	hutG	Formimidoylglutamase	no	LDSETDPKK	LDSETDPK*K	K	0.607087	1.23209	0.919588	34944566	72113334	107057900
Q2FYZ4_K421	Q2FYZ4	glpD	Aerobic glycerol-3-phosphate dehydrogenase	no	GLAISGGDVGGSKNFDAFVEQK	GLAISGGDVGGSK*NFDAFVEQK	K	1.16208	0.682261	0.922168	3.55178e+06	6701540	1.02533e+07
Q2FW07_K8	Q2FW07	rplD	50S ribosomal protein L4	yes	ANYDVLKLDGTK	ANYDVLK*LDGTK	K	0.81042	1.15212	0.981268	7174855	14329385	21504240
Q2FZ36_K228	Q2FZ36	sucD	Succinate--CoA ligase [ADP-forming] subunit alpha	no	ANMTKPVVGFIGGQTAPPGK	ANMTK*PVVGFIGGQTAPPGK	K	0.862671	1.12892	0.995795	2.21952e+07	4.54616e+07	6.76568e+07
P0A0G2_K51	P0A0G2	rpmD	50S ribosomal protein L30	yes	VKHLVTVEEK	VK*HLVTVEEK	K	1.56731	0.429321	0.998314	6.91822e+06	1.12413e+07	18159562
Q2FXA0_K79	Q2FXA0	SAOUHSC_01977	UPF0342 protein SAOUHSC_01977	no	AQEQAQAIEKDENISALMNAEQK	AQEQAQAIEK*DENISALMNAEQK	K	1.19808	1.10915	1.15362	5.18549e+06	1.24218e+07	1.64748e+07
Q2G2A3_N-term2	Q2G2A3	SAOUHSC_01043	Dihydrolipoyl dehydrogenase	no	VVGDFPIETDTIVIGAGPGGYVAAIR	n*VVGDFPIETDTIVIGAGPGGYVAAIR	N-term	0.873613	1.48304	1.17833	4.65873e+06	11127700	1.57864e+07
Q2FZJ6_K176	Q2FZJ6	folD	Bifunctional protein FolD	no	SHIVGQPVSKLLLQK	SHIVGQPVSK*LLLQK	K	1.98217	0.402768	1.19247	29655036	4.92945e+07	76950573
Q2G0N1_K228	Q2G0N1	fusA	Elongation factor G	yes	ASLIEAVAETSDELMEKYLGDEEISVSELK	ASLIEAVAETSDELMEK*YLGDEEISVSELK	K	1.1066	1.42547	1.26603	5719992	14027954	19747946
P95689_K125	P95689	serS	Serine--tRNA ligase	yes	IPNLISDDVPQGESDEDNVEVKK	IPNLISDDVPQGESDEDNVEVK*K	K	0.868033	1.81528	1.34166	2.19325e+06	5.58568e+06	7.77893e+06
Q2FX94_K51	Q2FX94	fumC	Fumarate hydratase class II	no	MPIEVVYGFAQLKR	MPIEVVYGFAQLK*R	K	2.74254	0.880139	1.81134	5.38927e+06	15234864	2.06241e+07
Q2G0J8_K132	Q2G0J8	SAOUHSC_00562	Phosphomethylpyrimidine kinase	no	YLLPKATVVTPNLFEAGQLSGLGK	YLLPK*ATVVTPNLFEAGQLSGLGK	K		0.0442382	Missed Filter (; 0.0442381799943152)	1.46612e+06	1511770	2.97789e+06
Q2FWY1_N-term2	Q2FWY1	ppaC	Probable manganese-dependent inorganic pyrophosphatase	yes	AKTYIFGHK	n*AKTYIFGHK	N-term		-0.0484147	Missed Filter (; -0.048414683729487)	1.42154e+06	1.37462e+06	2.79616e+06
Q2FXM5_K341	Q2FXM5	SAOUHSC_01810	NADP-dependent malic enzyme, putative	no	GALEVEATHINEEMKK	GALEVEATHINEEMK*K	K		0.053912	Missed Filter (; 0.0539119649449838)	2.20931e+06	2.29343e+06	4502740
Q2FV67_K155	Q2FV67	rocA	1-pyrroline-5-carboxylate dehydrogenase	no	SMMDLAQGKPVLDR	SMMDLAQGK*PVLDR	K		-0.0540856	Missed Filter (; -0.0540856009522142)	5578250	5372997	10951247
Q2FWD6_K270	Q2FWD6	SAOUHSC_02363	Putative aldehyde dehydrogenase SAOUHSC_02363	no	ATTGKVVNNTGQVCTAGTR	ATTGK*VVNNTGQVCTAGTR	K		0.0638759	Missed Filter (; 0.0638759302165971)	1.31035e+06	1.36967e+06	2.68002e+06
Q2G0B7_K180	Q2G0B7	SAOUHSC_00688	Cytokinin riboside 5'-monophosphate phosphoribohydrolase	no	ESLIESILNFKPLGTR	ESLIESILNFK*PLGTR	K		0.0662354	Missed Filter (; 0.0662353939716354)	901566	943923	1.84549e+06
Q2FW66_K67	Q2FW66	asp23	Alkaline shock protein 23	no	GILDMKGGLTDTFTNAFSSGNNVTQGVSVEVGEK	GILDMK*GGLTDTFTNAFSSGNNVTQGVSVEVGEK	K		0.0785593	Missed Filter (; 0.0785593386640538)	5.03044e+06	5311955	1.03424e+07
Q2G0Q3_K246	Q2G0Q3	lysS	Lysine--tRNA ligase	yes	LIVGGLEKVYEIGR	LIVGGLEK*VYEIGR	K		0.0807874	Missed Filter (; 0.0807874438289442)	1.9071e+06	2016937	3.92403e+06
Q2G0M5_K146	Q2G0M5	SAOUHSC_00535	Uncharacterized epimerase/dehydratase SAOUHSC_00535	no	VNTPQVTIQQPTTMYGVNKVAGELLCQYYFK	VNTPQVTIQQPTTMYGVNK*VAGELLCQYYFK	K		0.0881339	Missed Filter (; 0.0881339435398593)	2878776	3.06012e+06	5.9389e+06
Q2FZ89_K369	Q2FZ89	ftsZ	Cell division protein FtsZ	yes	THTTKEDDIPSFIR	THTTK*EDDIPSFIR	K		0.0888612	Missed Filter (; 0.0888611714149428)	2.23254e+06	2374371	4.60691e+06
P48860_K12	P48860	rplL	50S ribosomal protein L7/L12	yes	ANHEQIIEAIKEMSVLELNDLVK	ANHEQIIEAIK*EMSVLELNDLVK	K		0.104537	Missed Filter (; 0.104536849728799)	4.11032e+06	4.41921e+06	8.52954e+06
Q2FV16_K370	Q2FV16	mqo	Probable malate:quinone oxidoreductase	no	YSFDQVIMTKEGCMNHLR	YSFDQVIMTK*EGCMNHLR	K		0.105584	Missed Filter (; 0.105584218346583)	8240117	8865789	17105906
Q2FW27_K40	Q2FW27	adk	Adenylate kinase	yes	KAIKEETELGK	KAIK*EETELGK	K		0.123347	Missed Filter (; 0.123347229117465)	4507892	4.91026e+06	9.41815e+06
Q2G113_K19	Q2G113	rpsF	30S ribosomal protein S6	yes	TYEVMYIVRPNIEEDAKK	TYEVMYIVRPNIEEDAK*K	K		0.125142	Missed Filter (; 0.125141632838589)	8138315	8875767	17014082
Q2G0Q1_K188	Q2G0Q1	pdxS	Pyridoxal 5'-phosphate synthase subunit PdxS	no	LTVMNDDEIMTFAKDIGAPYEILK	LTVMNDDEIMTFAK*DIGAPYEILK	K		0.14225	Missed Filter (; 0.142250120293284)	2.50295e+06	2762316	5.26526e+06
Q2G030_K113	Q2G030	tpiA	Triosephosphate isomerase	yes	ELFHETDEEINKK	ELFHETDEEINK*K	K		0.153541	Missed Filter (; 0.153541208387079)	2.83062e+06	3148488	5.97911e+06
Q2G0B1_K145	Q2G0B1	mgrA	HTH-type transcriptional regulator MgrA	no	VIHAFDETKEK	VIHAFDETK*EK	K		0.180516	Missed Filter (; 0.180515935399686)	3377340	3.8275e+06	7.20484e+06
Q2G0N1_K39	Q2G0N1	fusA	Elongation factor G	yes	IHKIGETHEGASQMDWMEQEQDR	IHK*IGETHEGASQMDWMEQEQDR	K		0.180895	Missed Filter (; 0.180894666964643)	2260476	2.56245e+06	4.82292e+06
Q2G0M5_K3	Q2G0M5	SAOUHSC_00535	Uncharacterized epimerase/dehydratase SAOUHSC_00535	no	KIMITGALGQIGTELVVK	K*IMITGALGQIGTELVVK	K		0.181514	Missed Filter (; 0.181513836700635)	3.70449e+06	4201159	7.90565e+06
Q2FW20_K65	Q2FW20	rpsH	30S ribosomal protein S8	yes	LFLKYGQNDER	LFLK*YGQNDER	K		-0.182491	Missed Filter (; -0.182490972764549)	15727086	13858397	29585483
Q2FWW3_K318	Q2FWW3	SAOUHSC_02158	Uncharacterized protein	no	SNISSGPLPTQSAVKHVLK	SNISSGPLPTQSAVK*HVLK	K		0.182542	Missed Filter (; 0.182541811667151)	6468394	7.34086e+06	1.38093e+07
Q2FW28_N-term2	Q2FW28	infA	Translation initiation factor IF-1	yes	AKQDVIELEGTVLDTLPNAMFK	n*AKQDVIELEGTVLDTLPNAMFK	N-term		0.184566	Missed Filter (; 0.184566057765846)	3.20913e+06	3.6471e+06	6.85623e+06
Q2FZ19_K403	Q2FZ19	rnj2	Ribonuclease J 2	yes	MQIAHAKLAAEAGVAPEK	MQIAHAK*LAAEAGVAPEK	K		0.187806	Missed Filter (; 0.187806021813284)	3.47631e+06	3959624	7.43594e+06
Q2FV76_K122	Q2FV76	SAOUHSC_02860	HMG-CoA synthase, putative	yes	EACYAATPAIQLAKDYLATRPNEK	EACYAATPAIQLAK*DYLATRPNEK	K		0.193084	Missed Filter (; 0.19308419030622)	6.17424e+06	7.05842e+06	13232657
Q2G2H4_K93	Q2G2H4	SAOUHSC_00002	Beta sliding clamp	yes	KLPGKDVK	KLPGK*DVK	K		0.211197	Missed Filter (; 0.211197349343321)	1.66593e+06	1.92857e+06	3594502
Q2G0Y7_K39	Q2G0Y7	guaB	Inosine-5'-monophosphate dehydrogenase	no	DVDLSVQLSDKVK	DVDLSVQLSDK*VK	K		0.222032	Missed Filter (; 0.222032048108569)	10718981	12502354	23221335
Q2FW12_K107	Q2FW12	rpsC	30S ribosomal protein S3	yes	KVDLDAR	K*VDLDAR	K		0.226605	Missed Filter (; 0.226605342503153)	6.58771e+06	7.70814e+06	14295845
Q2G1Y6_K426	Q2G1Y6	SAOUHSC_01058	GTP-binding protein TypA, putative	no	KGEMVDMTTTDNGLTR	K*GEMVDMTTTDNGLTR	K		0.228912	Missed Filter (; 0.228911732402818)	593043	695018	1.28806e+06
Q2FXT0_K70	Q2FXT0	rpmA	50S ribosomal protein L27	yes	GGDDTLFAKIDGVVK	GGDDTLFAK*IDGVVK	K		-0.236984	Missed Filter (; -0.236984225322278)	5661437	4.80383e+06	1.04653e+07
Q2FXI8_K141	Q2FXI8	SAOUHSC_01858	Phenylalanine--tRNA ligase beta subunit	no	VVVAKVGAVMPSGMVIK	VVVAK*VGAVMPSGMVIK	K		0.240858	Missed Filter (; 0.240857699451049)	6143911	7260229	13404140
Q2FYN2_K7	Q2FYN2	cspA	Cold shock protein CspA	no	QGTVKWFNAEK	QGTVK*WFNAEK	K		0.247614	Missed Filter (; 0.247614217555667)	28722750	34100860	62823610
Q2FXE8_K46	Q2FXE8	SAOUHSC_01901	Transaldolase	no	AGVTDYKAFAEEAVK	AGVTDYK*AFAEEAVK	K		0.250538	Missed Filter (; 0.250537838554706)	2.49639e+06	2.96983e+06	5.46622e+06
Q2G1T6_K221	Q2G1T6	gtaB	UTP--glucose-1-phosphate uridylyltransferase	no	TQKEGAGNEIQLTDAIER	TQK*EGAGNEIQLTDAIER	K		0.253845	Missed Filter (; 0.253844744530701)	727125	867009	1.59413e+06
Q2G1Y6_K62	Q2G1Y6	SAOUHSC_01058	GTP-binding protein TypA, putative	no	GITILAKNTAVDYK	GITILAK*NTAVDYK	K		0.255617	Missed Filter (; 0.255616588976205)	1.20383e+06	1.43719e+06	2.64101e+06
Q2G2D0_K256	Q2G2D0	infB	Translation initiation factor IF-2	yes	VTAGEAGGITQHIGAYQIENDGKK	VTAGEAGGITQHIGAYQIENDGK*K	K		-0.256974	Missed Filter (; -0.256973655738245)	3.21462e+06	2.69013e+06	5904743
Q2FZ36_K264	Q2FZ36	sucD	Succinate--CoA ligase [ADP-forming] subunit alpha	no	IKTLNSCGVK	IK*TLNSCGVK	K		0.259417	Missed Filter (; 0.2594172936525)	36094464	43204896	79299360
Q2G0B7_K12	Q2G0B7	SAOUHSC_00688	Cytokinin riboside 5'-monophosphate phosphoribohydrolase	no	IAVYCGASKGHDPSYVQK	IAVYCGASK*GHDPSYVQK	K		-0.261096	Missed Filter (; -0.261095882081707)	3.30511e+06	2.75796e+06	6.06308e+06
Q2FW20_K78	Q2FW20	rpsH	30S ribosomal protein S8	yes	VITGLKR	VITGLK*R	K		0.261208	Missed Filter (; 0.261207567858745)	23305716	27931468	51237184
Q2G1W0_K128	Q2G1W0	SAOUHSC_02574	Uncharacterized protein	no	HIETKPQLAEANTLTYGTR	HIETK*PQLAEANTLTYGTR	K		0.267304	Missed Filter (; 0.267303914674849)	1.89362e+06	2.27908e+06	4172708
Q2G2A3_K133	Q2G2A3	SAOUHSC_01043	Dihydrolipoyl dehydrogenase	no	VMDEKSAQTYNFK	VMDEK*SAQTYNFK	K		0.268994	Missed Filter (; 0.268994090878813)	6.21524e+06	7.48916e+06	13704394
Q2FY08_K323	Q2FY08	glyQS	Glycine--tRNA ligase	yes	YHDPETNEKYIPYCIEPSLGADR	YHDPETNEK*YIPYCIEPSLGADR	K		0.270502	Missed Filter (; 0.27050165302055)	2293939	2.76701e+06	5.06095e+06
Q2FXP9_K143	Q2FXP9	infC	Translation initiation factor IF-3	yes	VLEKYADECKDIATVEQKPK	VLEK*YADECKDIATVEQKPK	K		0.271701	Missed Filter (; 0.271700529196311)	1.73303e+06	2.09216e+06	3.82519e+06
Q2FW79_K29	Q2FW79	SAOUHSC_02425	UPF0457 protein SAOUHSC_02425	no	IPTSEIKNITQDQDIHAVPK	IPTSEIK*NITQDQDIHAVPK	K		0.273416	Missed Filter (; 0.273416442953633)	6242153	7544682	13786835
Q2FXZ2_K532	Q2FXZ2	dnaK	Chaperone protein DnaK	yes	TLTDLGENIGEEDKK	TLTDLGENIGEEDK*K	K		0.274629	Missed Filter (; 0.274629392397915)	1.82997e+06	2.21369e+06	4.04366e+06
Q2FWD1_K442	Q2FWD1	pyrG	CTP synthase	yes	LGLYSCSIKEGTLAQDVYGK	LGLYSCSIK*EGTLAQDVYGK	K		-0.278614	Missed Filter (; -0.278613617442096)	4102699	3.38219e+06	7.48489e+06
Q2G1C8_K130	Q2G1C8	SAOUHSC_00197	Uncharacterized protein	no	EQIAKYVPK	EQIAK*YVPK	K		0.280229	Missed Filter (; 0.280228605499085)	16533433	20077992	36611425
Q2G0Q1_K247	Q2G0Q1	pdxS	Pyridoxal 5'-phosphate synthase subunit PdxS	no	SEDPEKFAK	SEDPEK*FAK	K		0.282909	Missed Filter (; 0.282908698092082)	3.9505e+06	4.80636e+06	8.75687e+06
Q2FYZ5_K126	Q2FYZ5	glpK	Glycerol kinase	no	DKTGLLLDPYFAGTK	DK*TGLLLDPYFAGTK	K		0.289311	Missed Filter (; 0.289311278584292)	11821760	14446861	26268621
Q2FXN4_K225	Q2FXN4	SAOUHSC_01801	Isocitrate dehydrogenase [NADP]	no	GNIMKFTEGSFK	GNIMK*FTEGSFK	K		0.292527	Missed Filter (; 0.292526658856771)	5767547	7063996	12831543
Q2G2U9_K5	Q2G2U9	sarA	Transcriptional regulator SarA	yes	AITKINDCFELLSMVTYADK	AITK*INDCFELLSMVTYADK	K		0.292966	Missed Filter (; 0.292965681722083)	10669098	13071312	23740410
Q9F0R1_N-term2	Q9F0R1	sarR	HTH-type transcriptional regulator SarR	no	SKINDINDLVNATFQVK	n*SKINDINDLVNATFQVK	N-term		0.294588	Missed Filter (; 0.294588358827264)	36197140	44397056	80594196
Q2FW15_K21	Q2FW15	rpsQ	30S ribosomal protein S17	yes	MDKTITVLVETYK	MDK*TITVLVETYK	K		0.299724	Missed Filter (; 0.299724236502033)	5882636	7240990	13123626
Q2FWZ8_K56	Q2FWZ8	ftnA	Bacterial non-heme ferritin	no	FHGQKIYNYINDR	FHGQK*IYNYINDR	K		0.299926	Missed Filter (; 0.299925978111297)	9931754	12226796	22158550
Q2G0Z0_K21	Q2G0Z0	SAOUHSC_00371	Uncharacterized protein	no	KSEGYLESELTIISK	K*SEGYLESELTIISK	K		0.303303	Missed Filter (; 0.303303471807607)	2156190	2.66067e+06	4.81686e+06
A0A0H3KE27_K21	A0A0H3KE27	rsbU	sigma factor sigB regulation protein	no	GLIDESLTCQDKVELIK	GLIDESLTCQDK*VELIK	K		0.305877	Missed Filter (; 0.305877499195097)	1.03005e+06	1273315	2.30336e+06
Q2G0Y6_K505	Q2G0Y6	guaA	GMP synthase [glutamine-hydrolyzing]	yes	VVYDITSKPPSTIEWE	VVYDITSK*PPSTIEWE	K		0.312668	Missed Filter (; 0.312667647226221)	3484317	4327529	7811846
Q2FV16_K461	Q2FV16	mqo	Probable malate:quinone oxidoreductase	no	TEWAPKIK	TEWAPK*IK	K		0.314905	Missed Filter (; 0.314904728903981)	8828300	10981783	19810083
Q2FYZ5_K141	Q2FYZ5	glpK	Glycerol kinase	no	VKWILDNVEGAR	VK*WILDNVEGAR	K		-0.322689	Missed Filter (; -0.322688867215686)	5.29768e+06	4235910	9.53359e+06
P0A0K3_K96	P0A0K3	SAOUHSC_02013	Uncharacterized protein SAOUHSC_02013	no	YFTKNDVPTFAICHGPQILIDTDDLK	YFTK*NDVPTFAICHGPQILIDTDDLK	K		0.324186	Missed Filter (; 0.324186178838335)	3110769	3894552	7005321
Q2FZG9_K174	Q2FZG9	rnj1	Ribonuclease J 1	yes	FDFTPVGKPANIAK	FDFTPVGK*PANIAK	K		0.328416	Missed Filter (; 0.328415668673668)	1.64918e+06	2.07076e+06	3.71994e+06
Q2FYH6_K372	Q2FYH6	asnS	Asparagine--tRNA ligase	no	VKEHGLDEEAYSYYLDLR	VK*EHGLDEEAYSYYLDLR	K		0.332326	Missed Filter (; 0.332326438488297)	1.22223e+06	1.53884e+06	2761074
Q2FYH6_K266	Q2FYH6	asnS	Asparagine--tRNA ligase	no	DTSKLEKVATPFPR	DTSK*LEKVATPFPR	K		0.333188	Missed Filter (; 0.33318838766625)	3.01813e+06	3.80222e+06	6820350
Q2FY35_K45	Q2FY35	gcvPB	Probable glycine dehydrogenase (decarboxylating) subunit 2	no	NKAEFPEVAELDLVR	NK*AEFPEVAELDLVR	K		0.335055	Missed Filter (; 0.335055133811324)	6340427	7997977	14338404
Q2FZ53_K113	Q2FZ53	SAOUHSC_01199	3-oxoacyl-(Acyl-carrier-protein) reductase, putative	yes	MKEQEWDDVIDTNLKGVFNCIQK	MKEQEWDDVIDTNLK*GVFNCIQK	K		0.337173	Missed Filter (; 0.3371732547029)	3007737	3799611	6807348
Q2FXM9_K560	Q2FXM9	pyk	Pyruvate kinase	yes	AVKNISNNMLVTIDAAQGK	AVK*NISNNMLVTIDAAQGK	K		0.341856	Missed Filter (; 0.341855938246395)	1.08557e+06	1.37583e+06	2.4614e+06
Q2FWH3_K177	Q2FWH3	ddl	D-alanine--D-alanine ligase	yes	LVNDKLNYPVFVKPANLGSSVGISK	LVNDKLNYPVFVK*PANLGSSVGISK	K		0.342509	Missed Filter (; 0.34250850147678)	7.91755e+06	10039132	1.79567e+07
Q2G0J8_K151	Q2G0J8	SAOUHSC_00562	Phosphomethylpyrimidine kinase	no	ATVVTPNLFEAGQLSGLGKLNSIEDMKK	ATVVTPNLFEAGQLSGLGK*LNSIEDMKK	K		0.348695	Missed Filter (; 0.348695335769628)	2667214	3396453	6063667
Q2FV67_K378	Q2FV67	rocA	1-pyrroline-5-carboxylate dehydrogenase	no	NYIEIGKEEGKLEQGGGTDDSK	NYIEIGK*EEGKLEQGGGTDDSK	K		0.349119	Missed Filter (; 0.349119352222831)	3.45652e+06	4402858	7.85938e+06
Q2FXN4_K220	Q2FXN4	SAOUHSC_01801	Isocitrate dehydrogenase [NADP]	no	SVTLVHKGNIMK	SVTLVHK*GNIMK	K		0.3503	Missed Filter (; 0.350299595129684)	2.00848e+06	2.56046e+06	4568931
Q2FZ60_K43	Q2FZ60	rpmB	50S ribosomal protein L28	yes	ILVDGKPK	ILVDGK*PK	K		0.351386	Missed Filter (; 0.351385995439593)	3.79872e+06	4.84635e+06	8645067
Q2FZ36_K272	Q2FZ36	sucD	Succinate--CoA ligase [ADP-forming] subunit alpha	no	TLNSCGVKTAATPSEIGSTLIEAAK	TLNSCGVK*TAATPSEIGSTLIEAAK	K		0.35244	Missed Filter (; 0.352439653093314)	32176758	41080640	73257398
Q2FZU6_K115	Q2FZU6	rocD	Ornithine aminotransferase	no	ALPMNTGAEAVETALKAAR	ALPMNTGAEAVETALK*AAR	K		0.354945	Missed Filter (; 0.354945313647692)	4566134	5839798	10405932
Q2FWM4_K186	Q2FWM4	SAOUHSC_02265	Accessory gene regulator protein A	no	HNIESIDSKER	HNIESIDSK*ER	K		-0.380962	Missed Filter (; -0.380961626049537)	4539677	3486134	8025811
Q2G1U3_K260	Q2G1U3	SAOUHSC_00937	Oligoendopeptidase F	no	EKALSNNHIPENVYDNLVK	EK*ALSNNHIPENVYDNLVK	K		0.381581	Missed Filter (; 0.381580839470647)	4.36497e+06	5686545	1.00515e+07
Q2FVT6_K296	Q2FVT6	hutI	Imidazolonepropionase	no	NSDTVAVLLPATTFYLGKEDYADAR	NSDTVAVLLPATTFYLGK*EDYADAR	K		0.382322	Missed Filter (; 0.382321507393041)	968937	1.26295e+06	2.23189e+06
Q2G0Q1_K119	Q2G0Q1	pdxS	Pyridoxal 5'-phosphate synthase subunit PdxS	no	KDQFTVPFVCGCR	K*DQFTVPFVCGCR	K		0.391886	Missed Filter (; 0.391886255177078)	5965938	7827954	13793892
Q2FWY1_K174	Q2FWY1	ppaC	Probable manganese-dependent inorganic pyrophosphatase	yes	AAEELKDIAKVDIQK	AAEELKDIAK*VDIQK	K		-0.394737	Missed Filter (; -0.394737414511601)	2.64966e+06	2.01541e+06	4.66507e+06
Q2FW79_K79	Q2FW79	SAOUHSC_02425	UPF0457 protein SAOUHSC_02425	no	VIIDTEDHEYIIYTQNDQKVYNELTK	VIIDTEDHEYIIYTQNDQK*VYNELTK	K		0.396669	Missed Filter (; 0.396668796093136)	23765684	31286682	55052366
Q2FWW3_K44	Q2FWW3	SAOUHSC_02158	Uncharacterized protein	no	GILSQSAEAKSTTYNATIGMATNKDGK	GILSQSAEAK*STTYNATIGMATNKDGK	K		0.399699	Missed Filter (; 0.399698545612572)	4293018	5.66349e+06	9.95651e+06
Q2FYZ4_K375	Q2FYZ4	glpD	Aerobic glycerol-3-phosphate dehydrogenase	no	SGLLTIAGGKLTGYR	SGLLTIAGGK*LTGYR	K		0.400203	Missed Filter (; 0.400202972730563)	4624350	6102725	10727075
Q2G000_C-term106	Q2G000	SAOUHSC_00834	Thioredoxin, putative	no	SPEQVESFLAETFK	SPEQVESFLAETFKc*	C-term		0.405565	Missed Filter (; 0.405565312229855)	3.14225e+06	4.16224e+06	7.30449e+06
Q2FZY7_K216	Q2FZY7	SAOUHSC_00847	ABC transporter, ATP-binding protein, putative	yes	LLNYITPDKVHVMYAGK	LLNYITPDK*VHVMYAGK	K		0.405753	Missed Filter (; 0.405753173636278)	5518855	7.31127e+06	1.28301e+07
Q2FZW6_K347	Q2FZW6	dltA	D-alanine--D-alanyl carrier protein ligase	yes	NDQKTAEVFNFDDGIR	NDQK*TAEVFNFDDGIR	K		0.406856	Missed Filter (; 0.406855571106303)	1.23866e+06	1.64221e+06	2.88087e+06
Q2G0B7_K169	Q2G0B7	SAOUHSC_00688	Cytokinin riboside 5'-monophosphate phosphoribohydrolase	no	ALAPLCDTKESLIESILNFKPLGTR	ALAPLCDTK*ESLIESILNFKPLGTR	K		0.410237	Missed Filter (; 0.410237441291082)	2.5123e+06	3.3386e+06	5.8509e+06
O07325_K252	O07325	ftsA	Cell division protein FtsA	yes	DITDDIAQGLNTSYETAEKVK	DITDDIAQGLNTSYETAEK*VK	K		0.419945	Missed Filter (; 0.419945137698372)	785168	1.05046e+06	1.83563e+06
Q2FW08_K59	Q2FW08	rplW	50S ribosomal protein L23	yes	VASVNIMNYKPK	VASVNIMNYK*PK	K		0.422626	Missed Filter (; 0.4226262329059)	5434396	7.28408e+06	1.27185e+07
Q2FXL3_C-term164	Q2FXL3	tpx	Thiol peroxidase	no	EIVSEGTDFPDFDAALAAYKNI	EIVSEGTDFPDFDAALAAYKNIc*	C-term		0.423581	Missed Filter (; 0.423581186845894)	1.64726e+06	2209389	3.85665e+06
Q2FWA0_K363	Q2FWA0	glmS	Glutamine--fructose-6-phosphate aminotransferase [isomerizing]	yes	AVLVETNKLGHK	AVLVETNK*LGHK	K		0.424574	Missed Filter (; 0.424574335173458)	2.87339e+06	3.8566e+06	6.73e+06
Q2FXZ9_K264	Q2FXZ9	SAOUHSC_01676	UPF0365 protein SAOUHSC_01676	no	AMAVATEQEMKAR	AMAVATEQEMK*AR	K		0.428815	Missed Filter (; 0.428814818195771)	698706	940548	1.63925e+06
Q2G241_K430	Q2G241	gltX	Glutamate--tRNA ligase	yes	LEALEPFEAAEIKK	LEALEPFEAAEIK*K	K		-0.429256	Missed Filter (; -0.429255540577779)	1632768	1.21257e+06	2.84533e+06
Q2FW19_K50	Q2FW19	rpsZ	30S ribosomal protein S14 type Z	yes	ELAYKGQIPGVR	ELAYK*GQIPGVR	K		0.429307	Missed Filter (; 0.429307253041874)	28003692	37709404	65713096
Q2G1J0_K349	Q2G1J0	aldA	Putative aldehyde dehydrogenase AldA	no	IQSYIDAAKESDAQILAGGHR	IQSYIDAAK*ESDAQILAGGHR	K		0.433009	Missed Filter (; 0.433009497946012)	4048225	5.46529e+06	9.51352e+06
Q2FW18_K88	Q2FW18	rplE	50S ribosomal protein L5	yes	LREGMPIGAKVTLR	LREGMPIGAK*VTLR	K		0.43473	Missed Filter (; 0.434729640153868)	6.50994e+06	8799214	1.53092e+07
Q2FYS9_K72	Q2FYS9	SAOUHSC_01347	Aconitate hydratase	no	ALSQFGKDGNEGEVPFKPSR	ALSQFGK*DGNEGEVPFKPSR	K		0.435871	Missed Filter (; 0.435871279625036)	9697255	13117744	22814999
Q2FWB9_K114	Q2FWB9	deoC	Deoxyribose-phosphate aldolase	no	DGRFDDVQQDIEAVVKAAK	DGRFDDVQQDIEAVVK*AAK	K		0.438818	Missed Filter (; 0.43881773598284)	740469	1.0037e+06	1.74417e+06
Q2G296_K449	Q2G296	fhs	Formate--tetrahydrofolate ligase	no	IEKIVTEIYGGSK	IEK*IVTEIYGGSK	K		0.44015	Missed Filter (; 0.440149977171568)	7.99267e+06	10844012	1.88367e+07
Q2G1W0_K37	Q2G1W0	SAOUHSC_02574	Uncharacterized protein	no	NQSISKFQNAIEK	NQSISK*FQNAIEK	K		0.440267	Missed Filter (; 0.440266973001966)	3.80069e+06	5156989	8.95768e+06
Q2FZG4_K214	Q2FZG4	SAOUHSC_01040	Pyruvate dehydrogenase complex, E1 component, alpha subunit, putative	yes	SKQTAAETLAQK	SK*QTAAETLAQK	K		0.450638	Missed Filter (; 0.450638104021416)	2.15728e+07	29277991	5.08508e+07
Q2G0Y6_K258	Q2G0Y6	guaA	GMP synthase [glutamine-hydrolyzing]	yes	KGEGDMVMEQFGEGFNMNIIR	K*GEGDMVMEQFGEGFNMNIIR	K		0.458249	Missed Filter (; 0.458248768777075)	1.79886e+06	2.4714e+06	4270257
Q2FWX1_C-term187	Q2FWX1	SAOUHSC_02150	Uncharacterized protein	no	AVYNSILNKLENK	AVYNSILNKLENKc*	C-term		0.463716	Missed Filter (; 0.463716310680523)	5352765	7381943	12734708
Q2FY08_K141	Q2FY08	glyQS	Glycine--tRNA ligase	yes	IIDDEGIVCPVSKTANWTEIR	IIDDEGIVCPVSK*TANWTEIR	K		0.465249	Missed Filter (; 0.465249396470723)	2144592	2.96073e+06	5.10532e+06
Q2FY60_K163	Q2FY60	SAOUHSC_01605	6-phosphogluconate dehydrogenase, decarboxylating	yes	AKDGASCVTYIGPNGAGHYVK	AK*DGASCVTYIGPNGAGHYVK	K		0.468651	Missed Filter (; 0.468651385108875)	1.74056e+06	2.40861e+06	4.14917e+06
Q9F0R1_K114	Q9F0R1	sarR	HTH-type transcriptional regulator SarR	no	LISELEEYIKN	LISELEEYIK*N	K		0.475868	Missed Filter (; 0.475867609841963)	18011460	25049516	43060976
Q2FXA0_K106	Q2FXA0	SAOUHSC_01977	UPF0342 protein SAOUHSC_01977	no	MSQVFQEINQIIVKPLDEIYAD	MSQVFQEINQIIVK*PLDEIYAD	K		0.477856	Missed Filter (; 0.477855951212068)	5378236	7490121	12868357
Q2FXQ6_K289	Q2FXQ6	tig	Trigger factor	no	ATDAENVEKEEAITK	ATDAENVEK*EEAITK	K		0.484698	Missed Filter (; 0.484698026333588)	2.63096e+06	3681486	6.31245e+06
Q2FY33_K293	Q2FY33	gcvT	Aminomethyltransferase	no	TVGLELLEKGIAR	TVGLELLEK*GIAR	K		0.491398	Missed Filter (; 0.491398195478772)	4.19613e+06	5.89895e+06	10095086
Q2FZU6_K170	Q2FZU6	rocD	Ornithine aminotransferase	no	KVDFGDVDALK	K*VDFGDVDALK	K		0.494531	Missed Filter (; 0.494530665407625)	8.11435e+06	11432009	1.95464e+07
P38489_K41	P38489	nfsB	Oxygen-insensitive NAD(P)H nitroreductase	n.a.	KLTPEQAEQIK	K*LTPEQAEQIK	K		0.496829	Missed Filter (; 0.496829036430155)	81453816	114940184	196394000
Q2FZU6_K237	Q2FZU6	rocD	Ornithine aminotransferase	no	SGKLFATDWDNVKPDVYILGK	SGK*LFATDWDNVKPDVYILGK	K		0.496925	Missed Filter (; 0.49692458537095)	3143461	4.43606e+06	7.57952e+06
Q2FXM9_K421	Q2FXM9	pyk	Pyruvate kinase	yes	QCSIVWGVQPVVKK	QCSIVWGVQPVVK*K	K		0.497804	Missed Filter (; 0.497804337558229)	1.43653e+06	2.02847e+06	3464997
Q2G0N9_K66	Q2G0N9	rplJ	50S ribosomal protein L10	yes	AAEKAGIEGLDEFLTGPTAIATSSEDAVAAAK	AAEK*AGIEGLDEFLTGPTAIATSSEDAVAAAK	K		0.501962	Missed Filter (; 0.50196203558334)	2.82131e+06	3995366	6.81668e+06
Q2FYZ0_K145	Q2FYZ0	SAOUHSC_01282	Glutathione peroxidase	no	FAPQKKPVQIER	FAPQK*KPVQIER	K		0.502759	Missed Filter (; 0.502759100628757)	4.46543e+06	6327157	1.07926e+07
Q2FZZ8_K119	Q2FZZ8	gcvH	Glycine cleavage system H protein	no	VEISDESQIEALLTAEKYSEMIGE	VEISDESQIEALLTAEK*YSEMIGE	K		0.506846	Missed Filter (; 0.506845679425913)	4.29172e+06	6.09827e+06	10389993
Q2FZL5_K221	Q2FZL5	menB	1,4-dihydroxy-2-naphthoyl-CoA synthase	no	FLKAAMNADTDGLAGLQQMAGDATLLYYTTDEAK	FLK*AAMNADTDGLAGLQQMAGDATLLYYTTDEAK	K		0.508046	Missed Filter (; 0.508046325247682)	4.35684e+06	6195959	1.05528e+07
Q2FZ37_K143	Q2FZ37	sucC	Succinate--CoA ligase [ADP-forming] subunit beta	yes	TPEKIFKETIDPVIGLSPFQAR	TPEK*IFKETIDPVIGLSPFQAR	K		0.511203	Missed Filter (; 0.511202747300594)	2.15854e+06	3076432	5.23497e+06
Q2FZY9_K32	Q2FZY9	SAOUHSC_00845	UPF0337 protein SAOUHSC_00845	no	ETVGNVTDNKNLENEGKEDK	ETVGNVTDNKNLENEGK*EDK	K		0.513148	Missed Filter (; 0.513147669849425)	26128164	37239200	63367364
Q2FZ54_K223	Q2FZ54	SAOUHSC_01198	Malonyl CoA-acyl carrier protein transacylase	yes	DAKFPVVQNVNAQGETDKEVIK	DAK*FPVVQNVNAQGETDKEVIK	K		0.514296	Missed Filter (; 0.514296409001033)	5.37552e+06	7.67783e+06	13053350
Q2FZ36_K202	Q2FZ36	sucD	Succinate--CoA ligase [ADP-forming] subunit alpha	no	AFNEDDETKAVVMIGEIGGTAEEEAAEWIK	AFNEDDETK*AVVMIGEIGGTAEEEAAEWIK	K		0.5191	Missed Filter (; 0.519099644786442)	5.58464e+06	7.99625e+06	1.35809e+07
Q2FZ89_N-term2	Q2FZ89	ftsZ	Cell division protein FtsZ	yes	LEFEQGFNHLATLK	n*LEFEQGFNHLATLK	N-term		0.521754	Missed Filter (; 0.521754378212232)	2.74059e+06	3.93467e+06	6.67526e+06
Q2G0S5_K90	Q2G0S5	spoVG	Putative septation protein SpoVG	no	VYDETDEVVPDKNATSEDSEEA	VYDETDEVVPDK*NATSEDSEEA	K		0.525262	Missed Filter (; 0.525261758031219)	1.05714e+06	1521425	2.57856e+06
Q2FV76_K222	Q2FV76	SAOUHSC_02860	HMG-CoA synthase, putative	yes	QGKSLADFASLCFHVPFTK	QGK*SLADFASLCFHVPFTK	K		-0.528598	Missed Filter (; -0.528598278478067)	6.06365e+06	4203494	1.02671e+07
Q2G0P0_K150	Q2G0P0	rplA	50S ribosomal protein L1	yes	TGTVTMDVKK	TGTVTMDVK*K	K		0.530184	Missed Filter (; 0.530183770893471)	11514159	16627748	28141907
Q2FZ23_K48	Q2FZ23	tsf	Elongation factor Ts	yes	GIAKAAK	GIAK*AAK	K		0.534753	Missed Filter (; 0.534752528801272)	6.69491e+06	9698870	1.63938e+07
Q2FWA0_K484	Q2FWA0	glmS	Glutamine--fructose-6-phosphate aminotransferase [isomerizing]	yes	LKEISYIQAEGFAGGELK	LK*EISYIQAEGFAGGELK	K		0.539967	Missed Filter (; 0.539966821885245)	1.21296e+06	1.76358e+06	2976540
Q2G124_K86	Q2G124	SAOUHSC_00336	Probable acetyl-CoA acyltransferase	yes	GGLPETVPAFTVNKVCGSGLK	GGLPETVPAFTVNK*VCGSGLK	K		0.541706	Missed Filter (; 0.541705780857384)	2670456	3.88736e+06	6.55782e+06
Q2FZV7_K144	Q2FZV7	SAOUHSC_00878	NADH dehydrogenase-like protein SAOUHSC_00878	no	HIEDKFANYAASK	HIEDK*FANYAASK	K		0.554695	Missed Filter (; 0.554695403802195)	5354131	7.86446e+06	1.32186e+07
Q2FZJ6_K279	Q2FZJ6	folD	Bifunctional protein FolD	no	EIAGAITPVPGGVGPLTITMVLNNTLLAEKMR	EIAGAITPVPGGVGPLTITMVLNNTLLAEK*MR	K		0.556982	Missed Filter (; 0.556981918184625)	7.0674e+06	10397477	1.74649e+07
Q2FV76_K202	Q2FV76	SAOUHSC_02860	HMG-CoA synthase, putative	yes	YPLVDGALSKDAYIR	YPLVDGALSK*DAYIR	K		0.563543	Missed Filter (; 0.563542747573928)	4216365	6.23134e+06	1.04477e+07
Q2FW23_K68	Q2FW23	rpsE	30S ribosomal protein S5	yes	AVEAAKK	AVEAAK*K	K		0.565002	Missed Filter (; 0.565001639720561)	11098728	16419338	27518066
Q2FZ28_K49	Q2FZ28	hslU	ATP-dependent protease ATPase subunit HslU	no	SLLDEESKQEISPK	SLLDEESK*QEISPK	K		0.570017	Missed Filter (; 0.570016531668592)	1.05043e+06	1.55941e+06	2.60984e+06
P0A086_K149	P0A086	msrA2	Peptide methionine sulfoxide reductase MsrA 2	no	NFYPAEDYHQDYYKK	NFYPAEDYHQDYYK*K	K		0.575287	Missed Filter (; 0.575287407992989)	2.82192e+06	4.20459e+06	7026507
Q2FW66_K123	Q2FW66	asp23	Alkaline shock protein 23	no	VTELVKEQVK	VTELVK*EQVK	K		0.575642	Missed Filter (; 0.575642070312388)	18403368	27427286	45830654
Q2G1J0_K196	Q2G1J0	aldA	Putative aldehyde dehydrogenase AldA	no	IAPAIAAGNTIVIQPSSSTPLSLLEVAKIFQEVLPK	IAPAIAAGNTIVIQPSSSTPLSLLEVAK*IFQEVLPK	K		0.577893	Missed Filter (; 0.577892541189659)	5560916	8300597	13861513
Q2FZG4_K365	Q2FZG4	SAOUHSC_01040	Pyruvate dehydrogenase complex, E1 component, alpha subunit, putative	yes	QTVTSLMEIMYEDMPQNLAEQYEIYKEK	QTVTSLMEIMYEDMPQNLAEQYEIYK*EK	K		0.578267	Missed Filter (; 0.578267412990979)	878308	1.31136e+06	2189669
Q2FXI8_K92	Q2FXI8	SAOUHSC_01858	Phenylalanine--tRNA ligase beta subunit	no	LNADLSPKFVVGYVETK	LNADLSPK*FVVGYVETK	K		0.578996	Missed Filter (; 0.578995910942585)	2.5935e+06	3.87419e+06	6467691
Q2FYZ0_K121	Q2FYZ0	SAOUHSC_01282	Glutathione peroxidase	no	YLTAAQHGFFNEKIK	YLTAAQHGFFNEK*IK	K		0.588305	Missed Filter (; 0.588304720807268)	10361177	15577812	25938989
Q2FVW4_N-term1	Q2FVW4	SAOUHSC_02577	Putative 2-hydroxyacid dehydrogenase SAOUHSC_02577	no	MEKVYVAGAIPEVGLK	n*MEKVYVAGAIPEVGLK	N-term		0.59013	Missed Filter (; 0.59012957045722)	4.4681e+06	6726198	1.11943e+07
Q2FW21_K27	Q2FW21	rplF	50S ribosomal protein L6	yes	IIDIPSDVTVTFDGNHVTVKGPK	IIDIPSDVTVTFDGNHVTVK*GPK	K		0.592659	Missed Filter (; 0.592658797126277)	4.11426e+06	6204395	1.03187e+07
Q2FXS8_K13	Q2FXS8	rplU	50S ribosomal protein L21	yes	QIKVEEGQEIFVEK	QIK*VEEGQEIFVEK	K		0.60548	Missed Filter (; 0.605479518061669)	3.9071e+06	5.94459e+06	9851683
Q2G2A5_K320	Q2G2A5	SAOUHSC_01041	Pyruvate dehydrogenase complex, E1 component, pyruvate dehydrogenase beta subunit, putative	no	AKETLEF	AK*ETLEF	K		0.61324	Missed Filter (; 0.613240350096071)	9600307	14685504	24285811
P48860_K97	P48860	rplL	50S ribosomal protein L7/L12	yes	VIKEALPKEEAEK	VIK*EALPKEEAEK	K		0.613523	Missed Filter (; 0.613523119417493)	13590695	20792312	34383007
Q2FWZ0_K388	Q2FWZ0	gatB	Aspartyl/glutamyl-tRNA(Asn/Gln) amidotransferase subunit B	yes	KVFPELAAK	K*VFPELAAK	K		0.616397	Missed Filter (; 0.616397291279755)	4376074	6.70871e+06	1.10848e+07
Q2FXH9_K388	Q2FXH9	SAOUHSC_01868	Putative dipeptidase SAOUHSC_01868	no	VQPPHYVDKNDPFVQK	VQPPHYVDK*NDPFVQK	K		0.617254	Missed Filter (; 0.61725423396359)	1.73253e+06	2.65762e+06	4.39015e+06
Q2FW27_K22	Q2FW27	adk	Adenylate kinase	yes	GTQASEIVKK	GTQASEIVK*K	K		0.620801	Missed Filter (; 0.620801409098554)	4491211	6906266	11397477
Q2G030_K150	Q2G030	tpiA	Triosephosphate isomerase	yes	ANDVVGEQVKK	ANDVVGEQVK*K	K		0.627204	Missed Filter (; 0.62720400186509)	1.94587e+06	3.00552e+06	4951391
Q2G0M5_K20	Q2G0M5	SAOUHSC_00535	Uncharacterized epimerase/dehydratase SAOUHSC_00535	no	IMITGALGQIGTELVVKCR	IMITGALGQIGTELVVK*CR	K		0.631318	Missed Filter (; 0.63131762612963)	2.04922e+06	3174198	5.22342e+06
Q2FW11_K49	Q2FW11	rplV	50S ribosomal protein L22	yes	ASSPVIEKVLMSALANAEHNYDMNTDELVVK	ASSPVIEK*VLMSALANAEHNYDMNTDELVVK	K		0.634978	Missed Filter (; 0.634977846826846)	6246039	9699561	15945600
Q2FZU5_N-term2	Q2FZU5	SAOUHSC_00895	Glutamate dehydrogenase	no	TENNNLVTSTQGIIK	n*TENNNLVTSTQGIIK	N-term		-0.637089	Missed Filter (; -0.637088613647392)	3.7963e+06	2.44106e+06	6.23736e+06
Q2FZ58_K96	Q2FZ58	SAOUHSC_01193	Uncharacterized protein SAOUHSC_01193	no	GFCKNIESESEINSK	GFCK*NIESESEINSK	K		0.641717	Missed Filter (; 0.641716956487091)	1.81083e+06	2825230	4.63606e+06
Q2G031_K12	Q2G031	pgk	Phosphoglycerate kinase	yes	IVSDLDLKGK	IVSDLDLK*GK	K		0.646728	Missed Filter (; 0.646727998956271)	1.91182e+06	2.99317e+06	4.90498e+06
Q2FZR9_K23	Q2FZR9	SAOUHSC_00921	3-oxoacyl-[acyl-carrier-protein] synthase 2	yes	VVITGMGALSPIGNDVKTTWENALK	VVITGMGALSPIGNDVK*TTWENALK	K		0.647476	Missed Filter (; 0.647475883660573)	2.08015e+06	3258406	5.33856e+06
Q2FZG4_K294	Q2FZG4	SAOUHSC_01040	Pyruvate dehydrogenase complex, E1 component, alpha subunit, putative	yes	TSDEDAEWEKKDPLVR	TSDEDAEWEK*KDPLVR	K		0.652879	Missed Filter (; 0.652879210175475)	2849101	4479650	7328751
Q2FYG2_K38	Q2FYG2	SAOUHSC_01490	DNA-binding protein HU, putative	yes	EAGSAVDAVFESIQNSLAKGEK	EAGSAVDAVFESIQNSLAK*GEK	K		0.653678	Missed Filter (; 0.653677577086078)	1.09826e+07	17276944	2.82595e+07
Q2G0S0_K42	Q2G0S0	rplY	50S ribosomal protein L25	yes	NVSVKVDEVEFIK	NVSVK*VDEVEFIK	K		0.654875	Missed Filter (; 0.654875265151021)	6415219	10100633	16515852
Q2FYF3_K322	Q2FYF3	SAOUHSC_01499	Uncharacterized protein	no	KQTPLES	K*QTPLES	K		0.659802	Missed Filter (; 0.659801809815805)	776597	1.22692e+06	2.00352e+06
Q2FXE8_K39	Q2FXE8	SAOUHSC_01901	Transaldolase	no	QVDGFTTNPSLMAKAGVTDYK	QVDGFTTNPSLMAK*AGVTDYK	K		0.660592	Missed Filter (; 0.660592127658951)	2349646	3714159	6063805
Q2FYM2_K264	Q2FYM2	odhB	Dihydrolipoyllysine-residue succinyltransferase component of 2-oxoglutarate dehydrogenase complex	no	KYPEVNAEIDGDDMITK	K*YPEVNAEIDGDDMITK	K		0.665896	Missed Filter (; 0.665896346374389)	2416552	3.83399e+06	6.25054e+06
Q2FWD3_K229	Q2FWD3	SAOUHSC_02366	Uncharacterized protein	yes	AIPFGTAKINVNTENQIASAK	AIPFGTAK*INVNTENQIASAK	K		0.670442	Missed Filter (; 0.670441767645096)	2.10162e+06	3344852	5.44647e+06
Q2FZV7_K269	Q2FZV7	SAOUHSC_00878	NADH dehydrogenase-like protein SAOUHSC_00878	no	GSKLMEESFEGVKR	GSK*LMEESFEGVKR	K		0.671823	Missed Filter (; 0.671823398534402)	4346519	6924375	11270894
Q2FXA0_K33	Q2FXA0	SAOUHSC_01977	UPF0342 protein SAOUHSC_01977	no	EAFANVKANEESK	EAFANVK*ANEESK	K		0.674451	Missed Filter (; 0.674450590324583)	3.56198e+06	5.68488e+06	9246867
Q2FZ53_K37	Q2FZ53	SAOUHSC_01199	3-oxoacyl-(Acyl-carrier-protein) reductase, putative	yes	SIALQLAEEGYNVAVNYAGSKEK	SIALQLAEEGYNVAVNYAGSK*EK	K		0.678283	Missed Filter (; 0.6782832348139)	2.62124e+06	4.19461e+06	6815850
Q2G1J0_K102	Q2G1J0	aldA	Putative aldehyde dehydrogenase AldA	no	IAMIETLNNGKPIR	IAMIETLNNGK*PIR	K		0.682676	Missed Filter (; 0.682676178951446)	723954	1.16203e+06	1.88598e+06
Q2FY35_K204	Q2FY35	gcvPB	Probable glycine dehydrogenase (decarboxylating) subunit 2	no	SNERGEVDIDDLKR	SNERGEVDIDDLK*R	K		0.682876	Missed Filter (; 0.68287567223611)	2001584	3.21322e+06	5.2148e+06
Q2FW31_K80	Q2FW31	rpsK	30S ribosomal protein S11	yes	SAMEHGLKTVEVTVK	SAMEHGLK*TVEVTVK	K		0.68433	Missed Filter (; 0.684330110680601)	4.01407e+06	6450427	1.04645e+07
Q2G0P0_K71	Q2G0P0	rplA	50S ribosomal protein L1	yes	GAVVLPNGTGKSQSVLVFAK	GAVVLPNGTGK*SQSVLVFAK	K		0.685134	Missed Filter (; 0.685134278102162)	1.1386e+06	1830697	2.9693e+06
Q2G1Z4_K33	Q2G1Z4	proS	Proline--tRNA ligase	yes	SGLIKQSTSGIYSYLPLATR	SGLIK*QSTSGIYSYLPLATR	K		0.685503	Missed Filter (; 0.685502936781942)	1.33095e+06	2140524	3.47148e+06
Q2G1C0_K204	Q2G1C0	tarI	Ribitol-5-phosphate cytidylyltransferase 1	yes	IIVETNKPVR	IIVETNK*PVR	K		0.686242	Missed Filter (; 0.686241574880254)	15105379	24305856	39411235
Q2FY35_K28	Q2FY35	gcvPB	Probable glycine dehydrogenase (decarboxylating) subunit 2	no	SDIKTNSVESLLDDKFIR	SDIK*TNSVESLLDDKFIR	K		0.688121	Missed Filter (; 0.688120515388689)	1.62613e+06	2.61999e+06	4.24612e+06
Q2G0P0_K205	Q2G0P0	rplA	50S ribosomal protein L1	yes	AKPSSAKGTYFK	AKPSSAK*GTYFK	K		0.689847	Missed Filter (; 0.689846585430457)	9034456	14573589	23608045
Q2FXQ1_K93	Q2FXQ1	rplT	50S ribosomal protein L20	yes	KMLSEIAISDEK	K*MLSEIAISDEK	K		0.690281	Missed Filter (; 0.690280551631578)	3.07712e+06	4965232	8.04235e+06
Q2FW08_K39	Q2FW08	rplW	50S ribosomal protein L23	yes	TQVKMAVEEIFNVK	TQVK*MAVEEIFNVK	K		0.694405	Missed Filter (; 0.694405394752343)	5.00041e+06	8091748	1.30922e+07
Q2FYS9_K341	Q2FYS9	SAOUHSC_01347	Aconitate hydratase	no	SDEHIALVKEYLK	SDEHIALVK*EYLK	K		0.704411	Missed Filter (; 0.704411437483982)	2.66144e+06	4336767	6.99821e+06
Q2FZG4_K308	Q2FZG4	SAOUHSC_01040	Pyruvate dehydrogenase complex, E1 component, alpha subunit, putative	yes	FLENKGLWNEDKENEVIER	FLENK*GLWNEDKENEVIER	K		0.705131	Missed Filter (; 0.705130755086524)	6283079	10243256	16526335
Q2FV67_K87	Q2FV67	rocA	1-pyrroline-5-carboxylate dehydrogenase	no	AANEAYKSWK	AANEAYK*SWK	K		0.706218	Missed Filter (; 0.706217545202984)	9315815	15198948	24514763
Q2FXH9_K117	Q2FXH9	SAOUHSC_01868	Putative dipeptidase SAOUHSC_01868	no	GTLDDKGPTIAAYYAIK	GTLDDK*GPTIAAYYAIK	K		0.714318	Missed Filter (; 0.714318161308913)	3.40551e+06	5587445	8.99295e+06
Q2G0N1_K563	Q2G0N1	fusA	Elongation factor G	yes	EYIPSVEAGLKDAMENGVLAGYPLIDVKAK	EYIPSVEAGLKDAMENGVLAGYPLIDVK*AK	K		0.715206	Missed Filter (; 0.715206046893811)	2832618	4650359	7482977
Q2G295_K310	Q2G295	SAOUHSC_01850	Catabolite control protein A	no	YMNDEKIEEPNVVLPHR	YMNDEK*IEEPNVVLPHR	K		0.71662	Missed Filter (; 0.716619897785264)	2742736	4507213	7249949
Q2FY34_K373	Q2FY34	gcvPA	Probable glycine dehydrogenase (decarboxylating) subunit 1	no	KGFEVLDGTSFNEFVVK	K*GFEVLDGTSFNEFVVK	K		0.729328	Missed Filter (; 0.729328130269535)	3216970	5333308	8550278
Q2FYK4_C-term145	Q2FYK4	SAOUHSC_01436	UPF0403 protein SAOUHSC_01436	no	DINDIAMDLKDAFDENCK	DINDIAMDLKDAFDENCKc*	C-term		0.734475	Missed Filter (; 0.734475407675874)	1.31455e+06	2187141	3.50169e+06
Q2FXR4_K190	Q2FXR4	hemL1	Glutamate-1-semialdehyde 2,1-aminomutase 1	no	NTITVPYNDLDALKIAFEK	NTITVPYNDLDALK*IAFEK	K		0.750893	Missed Filter (; 0.750892590179649)	1.55475e+06	2.61638e+06	4.17113e+06
Q2FZF1_C-term58	Q2FZF1	rpmF	50S ribosomal protein L32	yes	NCGSYNGEEVAAK	NCGSYNGEEVAAKc*	C-term		0.7511	Missed Filter (; 0.751099731154601)	565969	952568	1.51854e+06
P60430_K31	P60430	rplB	50S ribosomal protein L2	yes	TTPEKSLLKPLPK	TTPEK*SLLKPLPK	K		0.751272	Missed Filter (; 0.75127159368951)	1.15404e+06	1.94256e+06	3.0966e+06
Q2G0J8_K238	Q2G0J8	SAOUHSC_00562	Phosphomethylpyrimidine kinase	no	EAVISAKAFVASAIK	EAVISAK*AFVASAIK	K		0.753647	Missed Filter (; 0.753647369320825)	2.32106e+06	3.91343e+06	6.23449e+06
Q2G1C8_K237	Q2G1C8	SAOUHSC_00197	Uncharacterized protein	no	LTNVKVDEADRLQNITSFK	LTNVK*VDEADRLQNITSFK	K		0.756975	Missed Filter (; 0.756975363300486)	1.74578e+06	2.95027e+06	4.69605e+06
Q2FYY6_K399	Q2FYY6	SAOUHSC_01287	Glutamine synthetase	yes	EAVGIQDLPSTLYTALKAMR	EAVGIQDLPSTLYTALK*AMR	K		0.768834	Missed Filter (; 0.768834291696629)	1.38859e+06	2366004	3.75459e+06
Q2FWB9_K34	Q2FWB9	deoC	Deoxyribose-phosphate aldolase	no	AYHFKSVCVNPTHVK	AYHFK*SVCVNPTHVK	K		0.771618	Missed Filter (; 0.771617617251993)	14531595	24808090	39339685
Q2FXK3_K95	Q2FXK3	SAOUHSC_01831	Uncharacterized protein	no	FSMSKIVHHPQIQIPSDQIAQLEK	FSMSK*IVHHPQIQIPSDQIAQLEK	K		0.774145	Missed Filter (; 0.774144998966313)	2.48398e+06	4248049	6.73203e+06
Q2FWC1_K308	Q2FWC1	pdp	Pyrimidine-nucleoside phosphorylase	no	ALLIEAINSGAALEKFK	ALLIEAINSGAALEK*FK	K		0.774305	Missed Filter (; 0.774304786767128)	1.10472e+06	1.88947e+06	2.99419e+06
Q2G1Z4_K126	Q2G1Z4	proS	Proline--tRNA ligase	yes	SYKQLPMTLFQIQSK	SYK*QLPMTLFQIQSK	K		0.775838	Missed Filter (; 0.7758379101433)	743024	1.27219e+06	2.01522e+06
Q2FZT0_K74	Q2FZT0	SAOUHSC_00910	Uncharacterized protein	no	TVLAEIPEIQDTEVNIVWSPPWTKDMMSR	TVLAEIPEIQDTEVNIVWSPPWTK*DMMSR	K		0.7766	Missed Filter (; 0.77659969498954)	1.68291e+06	2.88298e+06	4.56589e+06
Q2G078_K226	Q2G078	SAOUHSC_00742	Ribonucleoside-diphosphate reductase	yes	IGGGVAINLSKLR	IGGGVAINLSK*LR	K		0.779001	Missed Filter (; 0.779000510088635)	1.65573e+06	2.84114e+06	4.49687e+06
Q2G030_C-term253	Q2G030	tpiA	Triosephosphate isomerase	yes	VEDFVQLLEGAK	VEDFVQLLEGAKc*	C-term		0.784032	Missed Filter (; 0.784032211056798)	614134	1.0575e+06	1.67163e+06
Q2FZY3_K345	Q2FZY3	SAOUHSC_00851	UPF0051 protein SAOUHSC_00851	yes	APNTSSTIVSKSISK	APNTSSTIVSK*SISK	K		0.796136	Missed Filter (; 0.796135584724578)	1.82268e+06	3164984	4.98767e+06
Q2G2P7_K461	Q2G2P7	hutH	Histidine ammonia-lyase	no	GVEGLSPKTR	GVEGLSPK*TR	K		0.798602	Missed Filter (; 0.798601628352481)	16159880	28108726	44268606
Q2G1B9_K272	Q2G1B9	tarJ	Ribulose-5-phosphate reductase 1	yes	LVLEKGLTLIGSSR	LVLEK*GLTLIGSSR	K		0.799414	Missed Filter (; 0.799413648742765)	1.67404e+06	2.91349e+06	4.58753e+06
Q2FYG2_N-term2	Q2FYG2	SAOUHSC_01490	DNA-binding protein HU, putative	yes	NKTDLINAVAEQADLTKK	n*NKTDLINAVAEQADLTKK	N-term		0.815993	Missed Filter (; 0.815993297907628)	878559	1.54671e+06	2.42527e+06
Q2FWZ0_K53	Q2FWZ0	gatB	Aspartyl/glutamyl-tRNA(Asn/Gln) amidotransferase subunit B	yes	MFSPSPAHFGAEPNSNTNVIDLAYPGVLPVVNKR	MFSPSPAHFGAEPNSNTNVIDLAYPGVLPVVNK*R	K		0.818672	Missed Filter (; 0.818672082562193)	2.43918e+06	4.30219e+06	6741371
Q2FYM2_K406	Q2FYM2	odhB	Dihydrolipoyllysine-residue succinyltransferase component of 2-oxoglutarate dehydrogenase complex	no	EAVGFLKTIK	EAVGFLK*TIK	K		0.823993	Missed Filter (; 0.823992820558956)	5.91853e+06	10477569	1.63961e+07
Q2FYM2_K206	Q2FYM2	odhB	Dihydrolipoyllysine-residue succinyltransferase component of 2-oxoglutarate dehydrogenase complex	no	KLLEVSNNTAMLTTFNEVDMTNVMELR	K*LLEVSNNTAMLTTFNEVDMTNVMELR	K		-0.842262	Missed Filter (; -0.842261881542227)	8.7955e+06	1394519	3.89469e+06
Q2G028_N-term2	Q2G028	eno	Enolase	yes	PIITDVYAR	n*PIITDVYAR	N-term		0.84405	Missed Filter (; 0.84405039740379)	634324	1138665	1.77299e+06
Q2FW14_K19	Q2FW14	rpmC	50S ribosomal protein L29	yes	DLTTSEIEEQIKSSKEELFNLR	DLTTSEIEEQIK*SSKEELFNLR	K		0.867369	Missed Filter (; 0.867368677572023)	2287753	4173622	6461375
Q2FXQ1_K104	Q2FXQ1	rplT	50S ribosomal protein L20	yes	MLSEIAISDEKAFAQLVTK	MLSEIAISDEK*AFAQLVTK	K		0.870481	Missed Filter (; 0.870481275014186)	1.42713e+06	2.60919e+06	4.03632e+06
Q2G0K7_K61	Q2G0K7	SAOUHSC_00553	3-hexulose-6-phosphate synthase	no	VLADMKIMDAADYEVSQAIK	VLADMK*IMDAADYEVSQAIK	K		0.873333	Missed Filter (; 0.873333241417884)	1.19715e+06	2.19305e+06	3.39021e+06
Q2FWE5_K248	Q2FWE5	glyA	Serine hydroxymethyltransferase	no	DIDKTIFPGIQGGPLEHVIAAK	DIDK*TIFPGIQGGPLEHVIAAK	K		0.874978	Missed Filter (; 0.87497825306167)	11477419	21049362	32526781
Q2FW31_K72	Q2FW31	rpsK	30S ribosomal protein S11	yes	STPFAAQMASETASKSAMEHGLK	STPFAAQMASETASK*SAMEHGLK	K		0.879762	Missed Filter (; 0.879761685731347)	6735239	12393320	19128559
Q2G1C0_K189	Q2G1C0	tarI	Ribitol-5-phosphate cytidylyltransferase 1	yes	ESYAQLSDEQKSILSDACK	ESYAQLSDEQK*SILSDACK	K		0.886344	Missed Filter (; 0.886343796178799)	2.34419e+06	4.33321e+06	6.6774e+06
Q2G1T9_C-term72	Q2G1T9	rpoZ	DNA-directed RNA polymerase subunit omega	no	IRPVISSDYYGKE	IRPVISSDYYGKEc*	C-term		0.899003	Missed Filter (; 0.899002630459848)	1.50264e+06	2802089	4.30473e+06
Q2FZL5_K252	Q2FZL5	menB	1,4-dihydroxy-2-naphthoyl-CoA synthase	no	AAMNADTDGLAGLQQMAGDATLLYYTTDEAKEGR	AAMNADTDGLAGLQQMAGDATLLYYTTDEAK*EGR	K		0.904272	Missed Filter (; 0.904272158364058)	2209526	4135349	6344875
Q2FZ37_K303	Q2FZ37	sucC	Succinate--CoA ligase [ADP-forming] subunit beta	yes	VTEAFKIILGDENVK	VTEAFK*IILGDENVK	K		0.912491	Missed Filter (; 0.912490695638619)	8473644	15333977	23807621
Q2FWB9_K167	Q2FWB9	deoC	Deoxyribose-phosphate aldolase	no	TSTGFAGGGATAEDVKLMK	TSTGFAGGGATAEDVK*LMK	K		0.919025	Missed Filter (; 0.919025420590041)	2.21721e+06	4.19238e+06	6.40959e+06
Q2FXW2_N-term2	Q2FXW2	SAOUHSC_01719	UPF0473 protein SAOUHSC_01719	no	TEHNHDSQLEINNEEELLTLFDEEGNEVLYR	n*TEHNHDSQLEINNEEELLTLFDEEGNEVLYR	N-term		0.938965	Missed Filter (; 0.938964670345682)	490095	939588	1.42968e+06
Q2FZ54_K238	Q2FZ54	SAOUHSC_01198	Malonyl CoA-acyl carrier protein transacylase	yes	FPVVQNVNAQGETDKEVIK	FPVVQNVNAQGETDK*EVIK	K		0.947361	Missed Filter (; 0.947360931209491)	1.48379e+06	2.86126e+06	4.34505e+06
Q2FWB7_N-term2	Q2FWB7	SAOUHSC_02381	Uncharacterized protein	no	SNQQDVVKELNQQVANWTVAYTK	n*SNQQDVVKELNQQVANWTVAYTK	N-term		0.948329	Missed Filter (; 0.948329264000118)	2.88203e+06	5561266	8.44329e+06
Q2G028_C-term434	Q2G028	eno	Enolase	yes	SFYNLDK	SFYNLDKc*	C-term		0.963337	Missed Filter (; 0.963336654779656)	1.45262e+06	2.83233e+06	4284948
P0A0B7_K93	P0A0B7	ahpC	Alkyl hydroperoxide reductase C	no	AWHDHSDAISKITYTMIGDPSQTITR	AWHDHSDAISK*ITYTMIGDPSQTITR	K		1.01657	Missed Filter (; 1.01656739093246)	5875927	11887586	17763513
Q2FZ89_K155	Q2FZ89	ftsZ	Cell division protein FtsZ	yes	QTQAAAGVEAMKAAVDTLIVIPNDR	QTQAAAGVEAMK*AAVDTLIVIPNDR	K		1.02375	Missed Filter (; 1.02374775549456)	1.36409e+06	3.88137e+06	4.13755e+06
Q2FXY6_C-term83	Q2FXY6	rpsT	30S ribosomal protein S20	no	SQLMTANK	SQLMTANKc*	C-term		1.03768	Missed Filter (; 1.03768116684169)	687167	1.4107e+06	2.09787e+06
Q2G031_K261	Q2G031	pgk	Phosphoglycerate kinase	yes	HGDKIVLPVDTK	HGDK*IVLPVDTK	K		1.03906	Missed Filter (; 1.03905541805156)	725233	1.49027e+06	2.2155e+06
Q2FV16_K478	Q2FV16	mqo	Probable malate:quinone oxidoreductase	no	MIPSYGESLIEDEKLMR	MIPSYGESLIEDEK*LMR	K		1.0709	Missed Filter (; 1.0709038082373)	1.52251e+06	3.19841e+06	4.72092e+06
Q2G2P7_K16	Q2G2P7	hutH	Histidine ammonia-lyase	no	TLYLDGETLTIEDIKSFLQQQSK	TLYLDGETLTIEDIK*SFLQQQSK	K		1.09195	Missed Filter (; 1.09195006585241)	3.46112e+06	1.13151e+07	1.08389e+07
Q2FXQ3_K170	Q2FXQ3	SAOUHSC_01782	Uncharacterized protein	yes	ITVSTNDVEAKETDTLR	ITVSTNDVEAK*ETDTLR	K		1.12521	Missed Filter (; 1.12521054316679)	1.27124e+06	2.773e+06	4.04424e+06
Q2FW20_K116	Q2FW20	rpsH	30S ribosomal protein S8	yes	VLNGLGIALVSTSEGVITDKEAR	VLNGLGIALVSTSEGVITDK*EAR	K		1.17758	Missed Filter (; 1.17758195175745)	469758	1.06258e+06	1.53234e+06
Q2FWB9_K44	Q2FWB9	deoC	Deoxyribose-phosphate aldolase	no	SVCVNPTHVKYAAER	SVCVNPTHVK*YAAER	K		1.18812	Missed Filter (; 1.1881247273844)	1.1645e+06	2.65338e+06	3.81787e+06
Q2G1C9_K650	Q2G1C9	SAOUHSC_00196	Uncharacterized protein	no	AKYEAETNYIPNPR	AK*YEAETNYIPNPR	K		1.2329	Missed Filter (; 1.23289779527477)	674301	1.58487e+06	2.25917e+06
Q2G0N1_K302	Q2G0N1	fusA	Elongation factor G	yes	ASNPEEEVIAKADDSAEFAALAFK	ASNPEEEVIAK*ADDSAEFAALAFK	K		1.25909	Missed Filter (; 1.25908535777788)	8538627	20436688	28975315
Q2FZ25_N-term2	Q2FZ25	rpsB	30S ribosomal protein S2	yes	AVISMKQLLEAGVHFGHQTR	n*AVISMKQLLEAGVHFGHQTR	N-term		1.2653	Missed Filter (; 1.26530113268061)	4.2134e+06	10128064	1.43415e+07
Q2FYZ5_C-term498	Q2FYZ5	glpK	Glycerol kinase	no	AVEATQVFKTE	AVEATQVFKTEc*	C-term		1.3002	Missed Filter (; 1.30020311725856)	885563	2.18082e+06	3.06638e+06
Q2FYG2_K80	Q2FYG2	SAOUHSC_01490	DNA-binding protein HU, putative	yes	VPAFKAGK	VPAFK*AGK	K		1.40811	Missed Filter (; 1.4081111090692)	4936818	13101795	18038613
Q2FYZ4_K408	Q2FYZ4	glpD	Aerobic glycerol-3-phosphate dehydrogenase	no	DYGLTFSPCNTKGLAISGGDVGGSK	DYGLTFSPCNTK*GLAISGGDVGGSK	K		1.41734	Missed Filter (; 1.41733645050607)	797914	2131164	2929078
Q2G0S2_K36	Q2G0S2	prs	Ribose-phosphate pyrophosphokinase	yes	GNEALAQEVADQVGIELGKCSVK	GNEALAQEVADQVGIELGK*CSVK	K		1.42157	Missed Filter (; 1.4215656152622)	418372	1.12072e+06	1.53909e+06
Q2FW11_C-term117	Q2FW11	rplV	50S ribosomal protein L22	yes	TSHITIVVSDGKEEAKEA	TSHITIVVSDGKEEAKEAc*	C-term		1.42768	Missed Filter (; 1.42768228300703)	1.0262e+06	2.76062e+06	3.78682e+06
Q2FYG2_N-term1	Q2FYG2	SAOUHSC_01490	DNA-binding protein HU, putative	yes	MNKTDLINAVAEQADLTK	n*MNKTDLINAVAEQADLTK	N-term		1.43758	Missed Filter (; 1.43758369755921)	976580	2.64523e+06	3.62181e+06
Q2FXI0_K162	Q2FXI0	SAOUHSC_01867	D-alanine aminotransferase	no	EYAVKYNAVEAIQHR	EYAVK*YNAVEAIQHR	K		1.46213	Missed Filter (; 1.46213253102281)	596490	1.64342e+06	2.23991e+06
Q2FY43_K157	Q2FY43	SAOUHSC_01623	Acetyl-CoA carboxylase, biotin carboxylase	yes	IGYPVIIKATAGGGGK	IGYPVIIK*ATAGGGGK	K		-1.52599	Missed Filter (; -1.52598949544936)	13659558	4743163	18402721
Q2FYG2_K18	Q2FYG2	SAOUHSC_01490	DNA-binding protein HU, putative	yes	TDLINAVAEQADLTKK	TDLINAVAEQADLTK*K	K		1.6803	Missed Filter (; 1.6803021067859)	1.37206e+06	4397390	5.76945e+06
Q2FV67_K239	Q2FV67	rocA	1-pyrroline-5-carboxylate dehydrogenase	no	GVVNFVPGDPKEIGDYLVDHK	GVVNFVPGDPK*EIGDYLVDHK	K		1.71438	Missed Filter (; 1.71437937619969)	3.15399e+06	10349974	1.3504e+07
Q2G296_K459	Q2G296	fhs	Formate--tetrahydrofolate ligase	no	IVTEIYGGSKVTFSSK	IVTEIYGGSK*VTFSSK	K		1.73175	Missed Filter (; 1.73174950452219)	2.50713e+06	8326942	1.08341e+07
Q2FZC5_K13	Q2FZC5	SAOUHSC_01107	dITP/XTP pyrophosphatase	no	EIVIASNNQGKINDFK	EIVIASNNQGK*INDFK	K		1.87484	Missed Filter (; 1.87484292849712)	426222	1.56322e+06	1.98944e+06
Q2FZD2_K49	Q2FZD2	trxA	Thioredoxin	yes	MIAPVLEELAADYEGKADILKLDVDENPSTAAK	MIAPVLEELAADYEGK*ADILKLDVDENPSTAAK	K		2.08887	Missed Filter (; 2.08886569926577)	1.21185e+06	5155376	6.36723e+06
P0A0B7_K155	P0A0B7	ahpC	Alkyl hydroperoxide reductase C	no	IKAAQYVR	IK*AAQYVR	K	-0.000114975		Missed Filter (-0.000114974983421913; )	72060976	72055232	144116208
Q2FW79_K57	Q2FW79	SAOUHSC_02425	UPF0457 protein SAOUHSC_02425	no	IGSTFGKTNR	IGSTFGK*TNR	K	0.005195		Missed Filter (0.00519500241540456; )	40836432	40983744	81820176
Q2FZQ7_K172	Q2FZQ7	trpS	Tryptophan--tRNA ligase	yes	YNDVLVKPEIR	YNDVLVK*PEIR	K	-0.00632043		Missed Filter (-0.0063204284692421; )	1.21903e+06	1.2137e+06	2.43273e+06
Q2FXH2_K558	Q2FXH2	leuS	Leucine--tRNA ligase	yes	VLYDLAIVPTKEPFQK	VLYDLAIVPTK*EPFQK	K	0.0105254		Missed Filter (0.0105253741691609; )	1.19787e+06	1.20664e+06	2.40451e+06
Q2FWW3_K291	Q2FWW3	SAOUHSC_02158	Uncharacterized protein	no	VGFMTFGTSDQTTKEVLEAK	VGFMTFGTSDQTTK*EVLEAK	K	-0.0117707		Missed Filter (-0.0117706543005791; )	760006	753831	1.51384e+06
Q2FYY6_K100	Q2FYY6	SAOUHSC_01287	Glutamine synthetase	yes	LICDVYKTDGTPFEGDPR	LICDVYK*TDGTPFEGDPR	K	0.0119003		Missed Filter (0.0119003104881333; )	1.15014e+06	1159671	2.30982e+06
Q2FY33_K131	Q2FY33	gcvT	Aminomethyltransferase	no	HKEKFDVEVQNVSNQYGQLAIQGPK	HK*EKFDVEVQNVSNQYGQLAIQGPK	K	-0.0123138		Missed Filter (-0.0123138189084374; )	1.28876e+06	1.27781e+06	2.56657e+06
Q2FY73_C-term149	Q2FY73	SAOUHSC_01592	Transcriptional regulator, Fur, putative	yes	LTFHGVCETCQAKGKG	LTFHGVCETCQAKGKGc*	C-term	-0.0226256		Missed Filter (-0.0226255601152057; )	3.47186e+06	3.41784e+06	6889697
Q2FZ53_K121	Q2FZ53	SAOUHSC_01199	3-oxoacyl-(Acyl-carrier-protein) reductase, putative	yes	GVFNCIQKATPQMLR	GVFNCIQK*ATPQMLR	K	0.0237268		Missed Filter (0.0237267776581449; )	10826470	11005996	21832466
Q2G1D0_K188	Q2G1D0	SAOUHSC_00195	Acetyl-CoA acetyltransferase, putative	no	FKDEIIPIQVNSVEYTNAGPK	FK*DEIIPIQVNSVEYTNAGPK	K	0.026268		Missed Filter (0.0262679503057648; )	976021	993955	1.96998e+06
Q2FXY6_K59	Q2FXY6	rpsT	30S ribosomal protein S20	no	LVDKAAQSNLIHSNK	LVDK*AAQSNLIHSNK	K	-0.0272657		Missed Filter (-0.0272656501166037; )	4206681	4127925	8334606
Q2G0N9_K161	Q2G0N9	rplJ	50S ribosomal protein L10	yes	AIGEQKEENAE	AIGEQK*EENAE	K	0.0282889		Missed Filter (0.0282888674395585; )	2.63894e+06	2691192	5.33013e+06
Q2FZG9_K217	Q2FZG9	rnj1	Ribonuclease J 1	yes	EVGQNVDKIFR	EVGQNVDK*IFR	K	-0.0300744		Missed Filter (-0.0300743570936196; )	4855550	4755379	9610929
Q2FZ07_K61	Q2FZ07	SAOUHSC_01264	Uncharacterized protein	no	YSTIATNCYDTAEVIKELK	YSTIATNCYDTAEVIK*ELK	K	-0.0319367		Missed Filter (-0.0319367126916324; )	3.52132e+06	3.44422e+06	6965542
Q2FYF9_N-term2	Q2FYF9	SAOUHSC_01493	30S ribosomal protein S1, putative	no	TEEFNESMINDIKEGDKVTGEVQQVEDK	n*TEEFNESMINDIKEGDKVTGEVQQVEDK	N-term	0.0331149		Missed Filter (0.0331149437838738; )	2.38396e+06	2.43931e+06	4823272
Q2FZ37_K358	Q2FZ37	sucC	Succinate--CoA ligase [ADP-forming] subunit beta	yes	LEGTNVELGKK	LEGTNVELGK*K	K	0.0336184		Missed Filter (0.0336184236092053; )	16299445	16683723	32983168
Q2FZQ3_K209	Q2FZQ3	fabI	Enoyl-[acyl-carrier-protein] reductase [NADPH] FabI	yes	GVGGFNTILKEIEER	GVGGFNTILK*EIEER	K	-0.0387385		Missed Filter (-0.0387385279646582; )	1.33806e+06	1.30261e+06	2.64066e+06
Q2FXH2_K582	Q2FXH2	leuS	Leucine--tRNA ligase	yes	SKGNVINPDDIVQSHGADTLR	SK*GNVINPDDIVQSHGADTLR	K	0.0400965		Missed Filter (0.040096538746862; )	1.50659e+06	1549052	3.05564e+06
Q2FW18_K7	Q2FW18	rplE	50S ribosomal protein L5	yes	EKFNTEVTENLMK	EK*FNTEVTENLMK	K	-0.0456736		Missed Filter (-0.04567356564097; )	5.05909e+06	4901437	9.96053e+06
Q2FV67_K330	Q2FV67	rocA	1-pyrroline-5-carboxylate dehydrogenase	no	AIVHKDVYDEVLEK	AIVHK*DVYDEVLEK	K	0.0474413		Missed Filter (0.0474413084046468; )	18565756	19186418	37752174
Q2FW10_K88	Q2FW10	rpsS	30S ribosomal protein S19	yes	GHVADDKKTR	GHVADDK*KTR	K	0.0480731		Missed Filter (0.0480730636941723; )	783130	809664	1.59279e+06
Q2FWY1_K170	Q2FWY1	ppaC	Probable manganese-dependent inorganic pyrophosphatase	yes	AAEELKDIAK	AAEELK*DIAK	K	0.0510178		Missed Filter (0.0510178357202636; )	1.39762e+07	1.44793e+07	2.84555e+07
Q2FYZ5_K175	Q2FYZ5	glpK	Glycerol kinase	no	LSGKAAHITDYSNASR	LSGK*AAHITDYSNASR	K	0.0553823		Missed Filter (0.0553822587689803; )	7.64704e+06	7.94589e+06	1.55929e+07
Q2FWW3_K58	Q2FWW3	SAOUHSC_02158	Uncharacterized protein	no	STTYNATIGMATNKDGK	STTYNATIGMATNK*DGK	K	-0.0564763		Missed Filter (-0.0564762564562774; )	1.60285e+06	1.54132e+06	3144168
Q2FYM2_K256	Q2FYM2	odhB	Dihydrolipoyllysine-residue succinyltransferase component of 2-oxoglutarate dehydrogenase complex	no	LGFMSFFTKASVAALK	LGFMSFFTK*ASVAALK	K	0.0602901		Missed Filter (0.0602900625353806; )	3.30569e+06	3.44676e+06	6752455
Q2FWH3_K169	Q2FWH3	ddl	D-alanine--D-alanine ligase	yes	LVNDKLNYPVFVKPANLGSSVGISK	LVNDK*LNYPVFVKPANLGSSVGISK	K	0.0610282		Missed Filter (0.0610281613359717; )	7581074	7908644	15489718
Q2G0Y9_K81	Q2G0Y9	xpt	Xanthine phosphoribosyltransferase	no	KAKPSTLTDGYYETSIHSFTK	K*AKPSTLTDGYYETSIHSFTK	K	0.0701214		Missed Filter (0.0701214359471607; )	2.76897e+06	2906876	5.67584e+06
Q2FZY9_K6	Q2FZY9	SAOUHSC_00845	UPF0337 protein SAOUHSC_00845	no	ADESKFEQAK	ADESK*FEQAK	K	0.0726277		Missed Filter (0.0726277218730631; )	29375140	30891788	60266928
Q2G1F2_K120	Q2G1F2	azoR	FMN-dependent NADH-azoreductase	no	AYIDAISIAGKTFK	AYIDAISIAGK*TFK	K	0.0771092		Missed Filter (0.0771092472861072; )	2071124	2.18483e+06	4.25596e+06
Q2G0N9_K53	Q2G0N9	rplJ	50S ribosomal protein L10	yes	EAGVEYKVYK	EAGVEYK*VYK	K	0.0816924		Missed Filter (0.0816924471906415; )	30722950	32512832	63235782
Q2FXE8_K205	Q2FXE8	SAOUHSC_01901	Transaldolase	no	KVNTNLGR	K*VNTNLGR	K	-0.0850193		Missed Filter (-0.0850193184467226; )	16247840	15318007	31565847
Q2FV16_K232	Q2FV16	mqo	Probable malate:quinone oxidoreductase	no	LTGEKFK	LTGEK*FK	K	0.0861602		Missed Filter (0.0861602030384461; )	4871600	5.1714e+06	1.0043e+07
Q2FZ60_N-term2	Q2FZ60	rpmB	50S ribosomal protein L28	yes	GKQCFVTGR	n*GKQCFVTGR	N-term	0.0912699		Missed Filter (0.0912699203820269; )	15749008	16777536	32526544
Q2FW38_K62	Q2FW38	rplM	50S ribosomal protein L13	yes	VTYTPHVDTGDYVIVINASKIEFTGNK	VTYTPHVDTGDYVIVINASK*IEFTGNK	K	0.0929771		Missed Filter (0.0929771006709714; )	1.1843e+06	1263134	2.44743e+06
Q2FW21_K158	Q2FW21	rplF	50S ribosomal protein L6	yes	SVRPPEPYKGK	SVRPPEPYK*GK	K	0.0932738		Missed Filter (0.0932737674469283; )	16283200	17370726	33653926
Q2G0N0_K177	Q2G0N0	tuf	Elongation factor Tu	yes	DLLSEYDFPGDDVPVIAGSALKALEGDAQYEEK	DLLSEYDFPGDDVPVIAGSALK*ALEGDAQYEEK	K	0.0973923		Missed Filter (0.0973922560255529; )	13322982	14253432	27576414
Q9F0R1_K104	Q9F0R1	sarR	HTH-type transcriptional regulator SarR	no	ANIQKLISELEEYIKN	ANIQK*LISELEEYIKN	K	0.0981004		Missed Filter (0.0981003722654983; )	6488778	6945349	13434127
Q2FWZ0_K384	Q2FWZ0	gatB	Aspartyl/glutamyl-tRNA(Asn/Gln) amidotransferase subunit B	yes	LIEDGTMSSKIAK	LIEDGTMSSK*IAK	K	-0.0990556		Missed Filter (-0.099055639282896; )	2.58149e+06	2.41019e+06	4.99167e+06
P0A0B7_K153	P0A0B7	ahpC	Alkyl hydroperoxide reductase C	no	DASTLAHKIK	DASTLAHK*IK	K	0.100351		Missed Filter (0.100351466138441; )	15650588	16777972	32428560
Q2FW20_K33	Q2FW20	rpsH	30S ribosomal protein S8	yes	LELPASNIKK	LELPASNIK*K	K	0.103676		Missed Filter (0.10367583914122; )	4711507	5.06255e+06	9.77406e+06
Q2FZV7_K75	Q2FZV7	SAOUHSC_00878	NADH dehydrogenase-like protein SAOUHSC_00878	no	DKVNFVQAEVTK	DK*VNFVQAEVTK	K	0.108585		Missed Filter (0.108585232671322; )	3.78714e+06	4083187	7.87033e+06
Q2FW15_K73	Q2FW15	rpsQ	30S ribosomal protein S17	yes	IQETRPLSATKR	IQETRPLSATK*R	K	0.109903		Missed Filter (0.109903487170778; )	23887336	25778162	49665498
Q2FW21_K44	Q2FW21	rplF	50S ribosomal protein L6	yes	MTFKQEENTIEVVRPSDSKEDR	MTFK*QEENTIEVVRPSDSKEDR	K	0.113811		Missed Filter (0.113810987270057; )	4518155	4889018	9407173
Q2FW38_K42	Q2FW38	rplM	50S ribosomal protein L13	yes	NKVTYTPHVDTGDYVIVINASK	NK*VTYTPHVDTGDYVIVINASK	K	0.115471		Missed Filter (0.115470761441366; )	7.44806e+06	8068694	1.55168e+07
Q2FWD1_K233	Q2FWD1	pyrG	CTP synthase	yes	IALFCDINKESVIECR	IALFCDINK*ESVIECR	K	0.116504		Missed Filter (0.116504196786305; )	2256449	2.44623e+06	4.70268e+06
P0A0K3_K92	P0A0K3	SAOUHSC_02013	Uncharacterized protein SAOUHSC_02013	no	YGTFAKYFTK	YGTFAK*YFTK	K	0.123576		Missed Filter (0.123576308685181; )	25531144	27814448	53345592
Q2G113_K56	Q2G113	rpsF	30S ribosomal protein S6	yes	LAYEINDFKDGFYNIVR	LAYEINDFK*DGFYNIVR	K	-0.124454		Missed Filter (-0.124454422230405; )	2.17162e+06	1.99214e+06	4.16376e+06
Q2G0N1_K422	Q2G0N1	fusA	Elongation factor G	yes	SKADQDKMTQALVK	SKADQDK*MTQALVK	K	0.124469		Missed Filter (0.124468914078013; )	4304537	4692403	8996940
Q2FZ25_K119	Q2FZ25	rpsB	30S ribosomal protein S2	yes	ISEIEKMEEDGLFEVLPK	ISEIEK*MEEDGLFEVLPK	K	0.125527		Missed Filter (0.125527299107516; )	3507778	3.82666e+06	7.33444e+06
Q2G0N9_K8	Q2G0N9	rplJ	50S ribosomal protein L10	yes	SAIIEAKK	SAIIEAK*K	K	0.134211		Missed Filter (0.134211367430301; )	2.33307e+07	2.56047e+07	4.89354e+07
Q2FWD8_K81	Q2FWD8	rpmE2	50S ribosomal protein L31 type B	yes	FGLKSNN	FGLK*SNN	K	0.135979		Missed Filter (0.135978513962642; )	5.93466e+06	6521225	1.24559e+07
Q2G0J0_K281	Q2G0J0	SAOUHSC_00574	Phosphate acetyltransferase	yes	LQGDANVFVFPSLEAGNIGYKIAQR	LQGDANVFVFPSLEAGNIGYK*IAQR	K	0.136995		Missed Filter (0.136995178563039; )	2.65921e+06	2.9241e+06	5583303
Q2G247_K145	Q2G247	SAOUHSC_01855	UPF0478 protein SAOUHSC_01855	no	GSANYKANNVATDANHSYTSR	GSANYK*ANNVATDANHSYTSR	K	0.137828		Missed Filter (0.137827784047195; )	2.92107e+06	3213903	6.13498e+06
Q2FZ82_K381	Q2FZ82	ileS	Isoleucine--tRNA ligase	yes	AVTDLLTEKGALLK	AVTDLLTEK*GALLK	K	-0.142038		Missed Filter (-0.142037697728546; )	3.76108e+06	3.40843e+06	7.16951e+06
Q2G0M5_K193	Q2G0M5	SAOUHSC_00535	Uncharacterized epimerase/dehydratase SAOUHSC_00535	no	EPGGGTTDYAVEIYFKAVR	EPGGGTTDYAVEIYFK*AVR	K	0.150743		Missed Filter (0.150743286583941; )	2.35553e+06	2614975	4.97051e+06
Q2G2A3_K141	Q2G2A3	SAOUHSC_01043	Dihydrolipoyl dehydrogenase	no	SAQTYNFKNAIIATGSRPIEIPNFK	SAQTYNFK*NAIIATGSRPIEIPNFK	K	0.151423		Missed Filter (0.15142306856287; )	6209023	6.89614e+06	1.31052e+07
Q2FZ53_K164	Q2FZ53	SAOUHSC_01199	3-oxoacyl-(Acyl-carrier-protein) reductase, putative	yes	AGVIGLTKSAAR	AGVIGLTK*SAAR	K	0.155186		Missed Filter (0.15518557650198; )	10384310	11563603	21947913
Q2G2A3_K376	Q2G2A3	SAOUHSC_01043	Dihydrolipoyl dehydrogenase	no	EEGLAIKASK	EEGLAIK*ASK	K	0.156872		Missed Filter (0.156872038109774; )	5.63695e+06	6.28445e+06	11921394
Q2FZ25_K211	Q2FZ25	rpsB	30S ribosomal protein S2	yes	AVKLLTAK	AVK*LLTAK	K	0.161387		Missed Filter (0.161387489343833; )	2.44986e+06	2.73984e+06	5.1897e+06
Q2FXY6_K5	Q2FXY6	rpsT	30S ribosomal protein S20	no	ANIKSAIKR	ANIK*SAIKR	K	0.164209		Missed Filter (0.164209066850352; )	1.29049e+06	1.44606e+06	2.73655e+06
Q2FZ89_K58	Q2FZ89	ftsZ	Cell division protein FtsZ	yes	AESKIQIGEK	AESK*IQIGEK	K	0.164212		Missed Filter (0.164212443414124; )	9294914	10415455	19710369
Q2G2A4_K310	Q2G2A4	SAOUHSC_01042	Dihydrolipoamide acetyltransferase component of pyruvate dehydrogenase complex	no	GLLVPVVKHADRK	GLLVPVVK*HADRK	K	0.167695		Missed Filter (0.167694535853261; )	2731241	3.0679e+06	5.79914e+06
Q2FZY9_K48	Q2FZY9	SAOUHSC_00845	UPF0337 protein SAOUHSC_00845	no	AKEFVENAKEK	AKEFVENAK*EK	K	0.170039		Missed Filter (0.170038806511902; )	24923356	28040798	52964154
Q2G189_K14	Q2G189	esxA	ESAT-6 secretion system extracellular protein A	no	AKSQSYGQGSDQIR	AK*SQSYGQGSDQIR	K	0.173757		Missed Filter (0.173756726785361; )	3.36058e+06	3.79071e+06	7151294
Q2G1J0_K492	Q2G1J0	aldA	Putative aldehyde dehydrogenase AldA	no	NIYIDTSNALKGLY	NIYIDTSNALK*GLY	K	0.175559		Missed Filter (0.175559296435531; )	4.29855e+06	4854791	9.15334e+06
Q2FW18_K72	Q2FW18	rplE	50S ribosomal protein L5	yes	KSIATFR	K*SIATFR	K	0.17721		Missed Filter (0.177209650422281; )	20047016	22667058	42714074
Q2FWH3_K342	Q2FWH3	ddl	D-alanine--D-alanine ligase	yes	LIELAKER	LIELAK*ER	K	0.186003		Missed Filter (0.186002673551525; )	4283708	4.87318e+06	9.15689e+06
Q2G2A3_K92	Q2G2A3	SAOUHSC_01043	Dihydrolipoyl dehydrogenase	no	VQEFKSSVVNK	VQEFK*SSVVNK	K	0.19055		Missed Filter (0.190549926538284; )	25524534	29128562	54653096
P0A0F8_K103	P0A0F8	rplO	50S ribosomal protein L15	yes	EYAIVNLDQLNKFEDGTEVTPALLVESGVVKNEK	EYAIVNLDQLNKFEDGTEVTPALLVESGVVK*NEK	K	0.190639		Missed Filter (0.190639140263415; )	2.24612e+06	2563427	4.80955e+06
Q2FWM4_K116	Q2FWM4	SAOUHSC_02265	Accessory gene regulator protein A	no	DNSVETIELKR	DNSVETIELK*R	K	0.192543		Missed Filter (0.19254295962941; )	4.19341e+06	4792135	8.98555e+06
Q2G0P0_K198	Q2G0P0	rplA	50S ribosomal protein L1	yes	VSFTDEQLIENFNTLQDVLAKAKPSSAK	VSFTDEQLIENFNTLQDVLAK*AKPSSAK	K	0.195253		Missed Filter (0.195253243601901; )	8732980	9998608	18731588
Q2FZ89_K79	Q2FZ89	ftsZ	Cell division protein FtsZ	yes	GLGAGANPEIGKK	GLGAGANPEIGK*K	K	0.196427		Missed Filter (0.196427131220614; )	6624180	7.59036e+06	1.42145e+07
Q2FW06_K56	Q2FW06	rplC	50S ribosomal protein L3	yes	TVEVDGYNAIQVGFEDKK	TVEVDGYNAIQVGFEDK*K	K	0.197652		Missed Filter (0.197652102706739; )	1.13397e+06	1.30047e+06	2.43444e+06
Q2FY35_K369	Q2FY35	gcvPB	Probable glycine dehydrogenase (decarboxylating) subunit 2	no	LSKHFEIPYK	LSK*HFEIPYK	K	0.207506		Missed Filter (0.207505765790186; )	5.08318e+06	5869497	1.09527e+07
Q2FZ23_K219	Q2FZ23	tsf	Elongation factor Ts	yes	QQALNEGKPENIVEK	QQALNEGK*PENIVEK	K	0.220697		Missed Filter (0.220696708132475; )	14953218	17424928	32378146
Q2FW66_K21	Q2FW66	asp23	Alkaline shock protein 23	no	QAYDNQTGVNEKEREER	QAYDNQTGVNEK*EREER	K	0.235508		Missed Filter (0.235508260867442; )	7161118	8430938	15592056
Q2FZY9_K25	Q2FZY9	SAOUHSC_00845	UPF0337 protein SAOUHSC_00845	no	ETVGNVTDNKNLENEGKEDK	ETVGNVTDNK*NLENEGKEDK	K	0.236135		Missed Filter (0.236134532455228; )	2.16598e+07	2.55115e+07	4.71714e+07
Q2FYY6_K316	Q2FYY6	SAOUHSC_01287	Glutamine synthetase	yes	LVPGYEAPCYIAWSGKNR	LVPGYEAPCYIAWSGK*NR	K	0.238039		Missed Filter (0.238039351794038; )	17482802	20619020	38101822
Q2FW66_K9	Q2FW66	asp23	Alkaline shock protein 23	no	AKQAYDNQTGVNEK	AK*QAYDNQTGVNEK	K	0.239705		Missed Filter (0.239704570224293; )	2450613	2.89356e+06	5.34418e+06
Q2FZY9_K11	Q2FZY9	SAOUHSC_00845	UPF0337 protein SAOUHSC_00845	no	ADESKFEQAKGNVK	ADESKFEQAK*GNVK	K	0.244726		Missed Filter (0.244726062388874; )	2.13842e+07	25337421	4.67216e+07
Q2G0R3_K18	Q2G0R3	SAOUHSC_00483	S1 RNA binding domain protein	no	KFGAFVELPEGK	K*FGAFVELPEGK	K	0.254456		Missed Filter (0.254455737557172; )	3751070	4.4746e+06	8.22567e+06
Q2FWX1_K133	Q2FWX1	SAOUHSC_02150	Uncharacterized protein	no	ANEVQKFVTDVR	ANEVQK*FVTDVR	K	0.260467		Missed Filter (0.260466771769673; )	2.90466e+06	3.4794e+06	6.38406e+06
Q2G1C0_K22	Q2G1C0	tarI	Ribitol-5-phosphate cytidylyltransferase 1	yes	MGNVPLPKQFLDLDNKPILIHTLEK	MGNVPLPK*QFLDLDNKPILIHTLEK	K	0.262659		Missed Filter (0.262658775491434; )	3.73757e+06	4483911	8.22148e+06
Q2G1C0_K123	Q2G1C0	tarI	Ribitol-5-phosphate cytidylyltransferase 1	yes	IIKENIQAALEYGAVDTVIDAIDTIVTSK	IIK*ENIQAALEYGAVDTVIDAIDTIVTSK	K	0.264674		Missed Filter (0.264673672711108; )	2476822	2.97557e+06	5.45239e+06
Q2FY60_K259	Q2FY60	SAOUHSC_01605	6-phosphogluconate dehydrogenase, decarboxylating	yes	ILDTAGQKGTGK	ILDTAGQK*GTGK	K	0.267647		Missed Filter (0.267646822795665; )	8625614	10383882	19009496
Q2FY33_K129	Q2FY33	gcvT	Aminomethyltransferase	no	LADDNYLLVVNAANTEKDFNWILK	LADDNYLLVVNAANTEKDFNWILK*	K	0.26875		Missed Filter (0.268750290761599; )	1.99369e+06	2.40193e+06	4.39562e+06
Q2FV14_K332	Q2FV14	SAOUHSC_02929	Acetyl-CoA synthetase, putative	no	DGYGQTESTLLIGFLKDTPQR	DGYGQTESTLLIGFLK*DTPQR	K	-0.27159		Missed Filter (-0.271590237188388; )	1.59888e+06	1.32452e+06	2.92341e+06
Q2G0M5_K305	Q2G0M5	SAOUHSC_00535	Uncharacterized epimerase/dehydratase SAOUHSC_00535	no	YDLASMTKLMLEAIEQK	YDLASMTK*LMLEAIEQK	K	0.280627		Missed Filter (0.280627354909667; )	2.46016e+06	2.98841e+06	5.44857e+06
P0A0F8_K127	P0A0F8	rplO	50S ribosomal protein L15	yes	AHKFSASAAEAIDAK	AHK*FSASAAEAIDAK	K	-0.295456		Missed Filter (-0.295456426835102; )	1.60476e+06	1307584	2.91235e+06
Q2G296_K253	Q2G296	fhs	Formate--tetrahydrofolate ligase	no	DAIKPNLVQSIEGTPALVHGGPFANIAHGCNSILATETAR	DAIK*PNLVQSIEGTPALVHGGPFANIAHGCNSILATETAR	K	0.296858		Missed Filter (0.296857548939415; )	8453478	10384808	18838286
Q2FW18_C-term179	Q2FW18	rplE	50S ribosomal protein L5	yes	ELLANFGMPFRK	ELLANFGMPFRKc*	C-term	0.29905		Missed Filter (0.299049650254362; )	4534171	5.57854e+06	1.01127e+07
Q2FZ51_K6	Q2FZ51	acpP	Acyl carrier protein	yes	MENFDKVKDIIVDR	MENFDK*VKDIIVDR	K	0.302102		Missed Filter (0.30210240592891; )	2.8974e+06	3572316	6.46971e+06
Q2G296_K342	Q2G296	fhs	Formate--tetrahydrofolate ligase	no	MHGGVAKDNLKEENVEAVK	MHGGVAK*DNLKEENVEAVK	K	0.302835		Missed Filter (0.302834681502879; )	11804298	14561378	26365676
Q2FW10_K70	Q2FW10	rpsS	30S ribosomal protein S19	yes	HVPVYVTEDMVGHKLGEFAPTR	HVPVYVTEDMVGHK*LGEFAPTR	K	-0.304176		Missed Filter (-0.304176370575503; )	6566440	5318189	11884629
Q2FWA0_K167	Q2FWA0	glmS	Glutamine--fructose-6-phosphate aminotransferase [isomerizing]	yes	VVSLLHGSYALGLLDAEDKDTIYVAK	VVSLLHGSYALGLLDAEDK*DTIYVAK	K	0.304182		Missed Filter (0.304182374076986; )	1.25475e+06	1.54926e+06	2.80401e+06
Q2FWD1_K85	Q2FWD1	pyrG	CTP synthase	yes	FIDINLNKFSNVTAGK	FIDINLNK*FSNVTAGK	K	0.307129		Missed Filter (0.30712866746996; )	1622552	2.00749e+06	3.63004e+06
Q2FW79_K42	Q2FW79	SAOUHSC_02425	UPF0457 protein SAOUHSC_02425	no	NITQDQDIHAVPKLDSK	NITQDQDIHAVPK*LDSK	K	0.307256		Missed Filter (0.307255990218953; )	5.26561e+06	6.51541e+06	11781024
Q2G0S2_K266	Q2G0S2	prs	Ribose-phosphate pyrophosphokinase	yes	EVYACCTHPVLSGPAKER	EVYACCTHPVLSGPAK*ER	K	0.310638		Missed Filter (0.310638435284498; )	1.55085e+06	1.92345e+06	3.4743e+06
Q2FZ37_K34	Q2FZ37	sucC	Succinate--CoA ligase [ADP-forming] subunit beta	yes	VAFTAEEAVEKAK	VAFTAEEAVEK*AK	K	0.31115		Missed Filter (0.311150303070178; )	24731676	30684504	55416180
Q2G1J0_K369	Q2G1J0	aldA	Putative aldehyde dehydrogenase AldA	no	LTENGLDKGFFFEPTLIAVPDNHHK	LTENGLDK*GFFFEPTLIAVPDNHHK	K	0.312639		Missed Filter (0.312639260165161; )	3025978	3758197	6784175
Q2G2A3_K324	Q2G2A3	SAOUHSC_01043	Dihydrolipoyl dehydrogenase	no	TSISNIYAIGDIVPGLPLAHKASYEAK	TSISNIYAIGDIVPGLPLAHK*ASYEAK	K	0.314086		Missed Filter (0.314086288592375; )	18666090	23206132	41872222
Q2FZ36_K262	Q2FZ36	sucD	Succinate--CoA ligase [ADP-forming] subunit alpha	no	GTAEEKIK	GTAEEK*IK	K	0.314206		Missed Filter (0.314206220927692; )	92458168	114955776	207413944
Q2FW15_K31	Q2FW15	rpsQ	30S ribosomal protein S17	yes	TITVLVETYKTHK	TITVLVETYK*THK	K	-0.318591		Missed Filter (-0.318591494210736; )	3920892	3.14398e+06	7.06487e+06
Q2FWE5_K341	Q2FWE5	glyA	Serine hydroxymethyltransferase	no	EAEETLDSVGITCNKNTIPFDQEKPFVTSGIR	EAEETLDSVGITCNK*NTIPFDQEKPFVTSGIR	K	0.320619		Missed Filter (0.3206190571777; )	18146384	22662408	40808792
Q2FXE8_K106	Q2FXE8	SAOUHSC_01901	Transaldolase	no	GESTIPLIKK	GESTIPLIK*K	K	-0.321935		Missed Filter (-0.321935275180904; )	2.83173e+06	2.26538e+06	5.09711e+06
Q2G0N1_K595	Q2G0N1	fusA	Elongation factor G	yes	KCDPVILEPMMK	K*CDPVILEPMMK	K	0.322055		Missed Filter (0.322054943713889; )	11499368	14375474	25874842
Q2FZ07_K21	Q2FZ07	SAOUHSC_01264	Uncharacterized protein	no	FAELVVMSNPSKFEDAEDIAKESLK	FAELVVMSNPSK*FEDAEDIAKESLK	K	0.326701		Missed Filter (0.326700759158774; )	2.26705e+06	2.8432e+06	5110247
Q2FZY9_K15	Q2FZY9	SAOUHSC_00845	UPF0337 protein SAOUHSC_00845	no	GNVKETVGNVTDNK	GNVK*ETVGNVTDNK	K	0.328958		Missed Filter (0.328958100130288; )	5441116	6834618	12275734
Q2FW16_K53	Q2FW16	rplN	50S ribosomal protein L14	yes	NATPGGVVKK	NATPGGVVK*K	K	0.329158		Missed Filter (0.329158122465132; )	11687185	14682378	26369563
Q2FWE6_K148	Q2FWE6	upp	Uracil phosphoribosyltransferase	no	QIIVVDPMLATGASAIEAITSLKK	QIIVVDPMLATGASAIEAITSLK*K	K	0.334968		Missed Filter (0.334968146328293; )	1.35987e+06	1.71527e+06	3.07515e+06
Q2FY08_K184	Q2FY08	glyQS	Glycine--tRNA ligase	yes	TFQGVTEDSTNEIFLRPETAQGIFVNYKNVQR	TFQGVTEDSTNEIFLRPETAQGIFVNYK*NVQR	K	0.337062		Missed Filter (0.337061615678932; )	2.4288e+06	3.06801e+06	5496811
Q2FXK6_K77	Q2FXK6	rpsD	30S ribosomal protein S4	yes	NTFDIAGKK	NTFDIAGK*K	K	0.337498		Missed Filter (0.337497911793169; )	9497836	12001117	21498953
P0A0B7_K20	P0A0B7	ahpC	Alkyl hydroperoxide reductase C	no	KDQFKEVTQEDLK	K*DQFKEVTQEDLK	K	0.339396		Missed Filter (0.339395795278496; )	1712215	2166340	3878555
Q2G0N9_K94	Q2G0N9	rplJ	50S ribosomal protein L10	yes	AGIEGLDEFLTGPTAIATSSEDAVAAAKVISGFAK	AGIEGLDEFLTGPTAIATSSEDAVAAAK*VISGFAK	K	0.342075		Missed Filter (0.342075346389712; )	7678754	9733425	17412179
Q2FW22_K49	Q2FW22	rplR	50S ribosomal protein L18	yes	HIYAQIIDDNKGVTLAQASSK	HIYAQIIDDNK*GVTLAQASSK	K	0.342888		Missed Filter (0.342888236085583; )	1638418	2.07799e+06	3.71641e+06
Q2FVT6_K145	Q2FVT6	hutI	Imidazolonepropionase	no	HGVLAVESKSGYGLDRENELK	HGVLAVESK*SGYGLDRENELK	K	0.35944		Missed Filter (0.359440463132986; )	3.4807e+06	4465482	7.94618e+06
Q2FY35_K376	Q2FY35	gcvPB	Probable glycine dehydrogenase (decarboxylating) subunit 2	no	HFEIPYKQYCK	HFEIPYK*QYCK	K	0.36149		Missed Filter (0.361489910706223; )	2.78174e+06	3.57384e+06	6.35558e+06
Q2FZU6_K71	Q2FZU6	rocD	Ornithine aminotransferase	no	IIQALKDQADKVTLVSR	IIQALKDQADK*VTLVSR	K	0.363299		Missed Filter (0.363299025200576; )	1.60535e+06	2.06507e+06	3.67042e+06
Q2FXM9_K156	Q2FXM9	pyk	Pyruvate kinase	yes	KGVNLPGVR	K*GVNLPGVR	K	0.374257		Missed Filter (0.374256668963264; )	5847268	7.57906e+06	1.34263e+07
P38489_K77	P38489	nfsB	Oxygen-insensitive NAD(P)H nitroreductase	n.a.	TLLQYSPSSTNSQPWHFIVASTEEGKAR	TLLQYSPSSTNSQPWHFIVASTEEGK*AR	K	0.379718		Missed Filter (0.379718383699306; )	18942104	24645342	43587446
Q2FZ23_K264	Q2FZ23	tsf	Elongation factor Ts	yes	GGKLVDFVR	GGK*LVDFVR	K	0.382332		Missed Filter (0.382332326878831; )	9162967	11943445	21106412
P0A0B7_N-term2	P0A0B7	ahpC	Alkyl hydroperoxide reductase C	no	SLINKEILPFTAQAFDPK	n*SLINKEILPFTAQAFDPK	N-term	-0.383546		Missed Filter (-0.383546281318057; )	24308404	18633632	42942036
Q2FV67_K72	Q2FV67	rocA	1-pyrroline-5-carboxylate dehydrogenase	no	ATKQDVEDAFK	ATK*QDVEDAFK	K	0.385067		Missed Filter (0.385066921257192; )	14508663	18947158	33455821
Q2G189_K61	Q2G189	esxA	ESAT-6 secretion system extracellular protein A	no	FEEQFQQLSPKVEK	FEEQFQQLSPK*VEK	K	-0.414173		Missed Filter (-0.41417291497281; )	1.89809e+06	1.42442e+06	3.32251e+06
Q2FY33_K324	Q2FY33	gcvT	Aminomethyltransferase	no	TGYEVMDLDGNIIGEVTSGTQSPSSGKSIALAMIK	TGYEVMDLDGNIIGEVTSGTQSPSSGK*SIALAMIK	K	0.415841		Missed Filter (0.415840907468107; )	1705183	2.27484e+06	3.98003e+06
Q2G1W0_K223	Q2G1W0	SAOUHSC_02574	Uncharacterized protein	no	IDYAGEFALYKEGITK	IDYAGEFALYK*EGITK	K	-0.434116		Missed Filter (-0.434116157549306; )	2592801	1919054	4511855
P38489_K139	P38489	nfsB	Oxygen-insensitive NAD(P)H nitroreductase	n.a.	FATPEAKAANDK	FATPEAKAANDK*	K	0.445251		Missed Filter (0.445251324591629; )	12733669	17337544	30071213
Q2G0N1_K136	Q2G0N1	fusA	Elongation factor G	yes	IVFVNKMDK	IVFVNK*MDK	K	0.446683		Missed Filter (0.446683138107094; )	13653527	18608436	32261963
Q2FZ36_K7	Q2FZ36	sucD	Succinate--CoA ligase [ADP-forming] subunit alpha	no	SVFIDKNTK	SVFIDK*NTK	K	0.448266		Missed Filter (0.448265556470374; )	22775816	31075300	53851116
Q2G028_K330	Q2G028	eno	Enolase	yes	VQLVGDDLFVTNTEILAKGIENGIGNSILIK	VQLVGDDLFVTNTEILAK*GIENGIGNSILIK	K	0.449229		Missed Filter (0.44922926583385; )	2.64784e+06	3615124	6.26296e+06
Q2G1C8_K220	Q2G1C8	SAOUHSC_00197	Uncharacterized protein	no	ETGKPHCFVVRPEQDGVDIEVIDNKIALR	ETGKPHCFVVRPEQDGVDIEVIDNK*IALR	K	0.449623		Missed Filter (0.44962323351815; )	5743614	7.84396e+06	1.35876e+07
Q2FW06_K38	Q2FW06	rplC	50S ribosomal protein L3	yes	ENVVLQKK	ENVVLQK*K	K	-0.457295		Missed Filter (-0.457294823300967; )	5.22624e+06	3.80653e+06	9.03277e+06
Q2FW21_K85	Q2FW21	rplF	50S ribosomal protein L6	yes	ALLNNMVQGVSQGYVKVLELVGVGYR	ALLNNMVQGVSQGYVK*VLELVGVGYR	K	0.460259		Missed Filter (0.460258865412914; )	8.22062e+06	1.13083e+07	19528880
Q2FZV7_K230	Q2FZV7	SAOUHSC_00878	NADH dehydrogenase-like protein SAOUHSC_00878	no	GVEFKIATPIVACNEK	GVEFK*IATPIVACNEK	K	0.465231		Missed Filter (0.465231332994326; )	4695471	6.48228e+06	1.11778e+07
Q2FZG4_K161	Q2FZG4	SAOUHSC_01040	Pyruvate dehydrogenase complex, E1 component, alpha subunit, putative	yes	GNQFPEGVNALSPQIIIGAQYIQAAGVAFALKK	GNQFPEGVNALSPQIIIGAQYIQAAGVAFALK*K	K	0.468009		Missed Filter (0.468009328270761; )	5488874	7592208	13081082
Q2FYH6_K254	Q2FYH6	asnS	Asparagine--tRNA ligase	no	SVLENCKLELK	SVLENCK*LELK	K	-0.468431		Missed Filter (-0.468430542158517; )	3472516	2.50976e+06	5.98228e+06
Q2G0K7_K169	Q2G0K7	SAOUHSC_00553	3-hexulose-6-phosphate synthase	no	VAVAGGIKPDTIKDIVAESPDLVIVGGGIANADDPVEAAK	VAVAGGIK*PDTIKDIVAESPDLVIVGGGIANADDPVEAAK	K	0.480483		Missed Filter (0.480482930577477; )	2447738	3415110	5862848
Q2FZA1_K112	Q2FZA1	SAOUHSC_01138	Uncharacterized N-acetyltransferase SAOUHSC_01138	no	SFNMPIKAIGR	SFNMPIK*AIGR	K	0.480669		Missed Filter (0.480668927649807; )	7156264	9985783	17142047
Q2G030_K33	Q2G030	tpiA	Triosephosphate isomerase	yes	DFVNTLPTLPDSKEVESVICAPAIQLDALTTAVK	DFVNTLPTLPDSK*EVESVICAPAIQLDALTTAVK	K	0.482252		Missed Filter (0.482251582329958; )	2548655	3.56027e+06	6.10893e+06
Q2G2A4_K254	Q2G2A4	SAOUHSC_01042	Dihydrolipoamide acetyltransferase component of pyruvate dehydrogenase complex	no	EIAAEQGTKLTFLPYVVK	EIAAEQGTK*LTFLPYVVK	K	0.492789		Missed Filter (0.492788745377003; )	1.28254e+06	1.80474e+06	3.08727e+06
Q2FW66_K95	Q2FW66	asp23	Alkaline shock protein 23	no	GGLTDTFTNAFSSGNNVTQGVSVEVGEKQAAVDLK	GGLTDTFTNAFSSGNNVTQGVSVEVGEK*QAAVDLK	K	0.495993		Missed Filter (0.495993322894134; )	4689286	6613260	11302546
Q2FW21_K101	Q2FW21	rplF	50S ribosomal protein L6	yes	AQMQGKDLILNVGYSHPVEIK	AQMQGK*DLILNVGYSHPVEIK	K	-0.502727		Missed Filter (-0.502727031472082; )	9164798	6468253	15633051
Q2FV67_N-term2	Q2FV67	rocA	1-pyrroline-5-carboxylate dehydrogenase	no	VVEFKNEPGYDFSVQENVDMFKK	n*VVEFKNEPGYDFSVQENVDMFKK	N-term	0.515389		Missed Filter (0.515388604457841; )	5788402	8273821	14062223
Q2G0P0_K80	Q2G0P0	rplA	50S ribosomal protein L1	yes	SQSVLVFAKGDK	SQSVLVFAK*GDK	K	0.520686		Missed Filter (0.52068605403536; )	5331408	7648637	12980045
Q2FZ23_K191	Q2FZ23	tsf	Elongation factor Ts	yes	DVAMHIAAINPKYVSSEQVSEEEINHER	DVAMHIAAINPK*YVSSEQVSEEEINHER	K	0.534333		Missed Filter (0.534333037899593; )	16489691	23792624	40282315
Q2G2A5_K144	Q2G2A5	SAOUHSC_01041	Pyruvate dehydrogenase complex, E1 component, pyruvate dehydrogenase beta subunit, putative	no	SPFGGGVHTPELHADNLEGILAQSPGLKVVIPSGPYDAK	SPFGGGVHTPELHADNLEGILAQSPGLK*VVIPSGPYDAK	K	0.535214		Missed Filter (0.535213665515311; )	10036266	14544123	24580389
Q2FV67_K69	Q2FV67	rocA	1-pyrroline-5-carboxylate dehydrogenase	no	SINPADTSQVIANASKATK	SINPADTSQVIANASK*ATK	K	0.541624		Missed Filter (0.541624022275469; )	6781146	9870705	16651851
Q2G296_K19	Q2G296	fhs	Formate--tetrahydrofolate ligase	no	THLSDLDIANQSTLQPIKDIAASVGISEDALEPYGHYK	THLSDLDIANQSTLQPIK*DIAASVGISEDALEPYGHYK	K	0.547668		Missed Filter (0.547668383886324; )	5.44621e+06	7.96084e+06	13407043
Q2FZ22_K23	Q2FZ22	pyrH	Uridylate kinase	yes	LSGEALAGEKGFGINPVIIK	LSGEALAGEK*GFGINPVIIK	K	0.553024		Missed Filter (0.55302373665175; )	2.14546e+06	3.14773e+06	5.29318e+06
Q2FVT8_K70	Q2FVT8	SAOUHSC_02604	Uncharacterized protein	no	AAAIAYAKEGADVAINYLPSEEQDAQEVR	AAAIAYAK*EGADVAINYLPSEEQDAQEVR	K	0.563607		Missed Filter (0.563606982433232; )	2.60677e+06	4913381	6.45948e+06
Q2G031_K53	Q2G031	pgk	Phosphoglycerate kinase	yes	IVQALPTIQYIIEQGGKIVLFSHLGK	IVQALPTIQYIIEQGGK*IVLFSHLGK	K	0.573345		Missed Filter (0.57334520310597; )	1.62323e+06	2.41532e+06	4.03856e+06
Q2FWX1_K183	Q2FWX1	SAOUHSC_02150	Uncharacterized protein	no	AVYNSILNKLENK	AVYNSILNK*LENK	K	0.593708		Missed Filter (0.593708428278879; )	3.23242e+06	4.87811e+06	8.11054e+06
Q2G1J0_K229	Q2G1J0	aldA	Putative aldehyde dehydrogenase AldA	no	GSESGNAIFNHDGVDKLSFTGSTDVGYQVAEAAAK	GSESGNAIFNHDGVDK*LSFTGSTDVGYQVAEAAAK	K	0.634186		Missed Filter (0.634186332787265; )	3.16905e+06	4.91856e+06	8087606
Q2G0F8_K476	Q2G0F8	argS	Arginine--tRNA ligase	yes	KVADFEPTIESAAEHR	K*VADFEPTIESAAEHR	K	0.646848		Missed Filter (0.646847950183534; )	2.42271e+06	3.79334e+06	6216041
Q2FVT8_K202	Q2FVT8	SAOUHSC_02604	Uncharacterized protein	no	ALEYLKPGASITTTSSVQGYNPSPILHDYAASKAAIISLTK	ALEYLKPGASITTTSSVQGYNPSPILHDYAASK*AAIISLTK	K	0.646903		Missed Filter (0.646902979414827; )	13269952	20778134	34048086
Q2G1W4_K259	Q2G1W4	metK	S-adenosylmethionine synthase	yes	KIIVDTYGGYAR	K*IIVDTYGGYAR	K	0.649312		Missed Filter (0.649312321157151; )	600673	942108	1.54278e+06
Q2FV17_K94	Q2FV17	fda	Fructose-bisphosphate aldolase class 1	no	YTADYLADKGVVPFLK	YTADYLADK*GVVPFLK	K	0.69182		Missed Filter (0.691820179388929; )	1.13335e+06	1.83072e+06	2.96406e+06
Q2G0N1_K182	Q2G0N1	fusA	Elongation factor G	yes	LQANAAPIQLPIGAEDEFEAIIDLVEMKCFK	LQANAAPIQLPIGAEDEFEAIIDLVEMK*CFK	K	0.704451		Missed Filter (0.704450699509145; )	1.98347e+06	3232112	5.21558e+06
Q2FYZ5_K396	Q2FYZ5	glpK	Glycerol kinase	no	DVMEAMSKDSGIDVQSLR	DVMEAMSK*DSGIDVQSLR	K	0.720937		Missed Filter (0.720936632306975; )	2.09405e+06	3.45152e+06	5.54557e+06
Q2FW81_K329	Q2FW81	SAOUHSC_02423	Probable uridylyltransferase SAOUHSC_02423	no	NLKQLDENFGVIEQPTLK	NLK*QLDENFGVIEQPTLK	K	0.745803		Missed Filter (0.745803452052653; )	896808	1.50386e+06	2.40067e+06
Q2FZT4_K72	Q2FZT4	SAOUHSC_00906	Uncharacterized protein SAOUHSC_00906	no	AVVAAEDSGKAEDYK	AVVAAEDSGK*AEDYK	K	0.757208		Missed Filter (0.757208393794381; )	702591	1.18753e+06	1.89012e+06
Q2FWD8_N-term1	Q2FWD8	rpmE2	50S ribosomal protein L31 type B	yes	MKQGIHPEYHQVIFLDTTTNFK	n*MKQGIHPEYHQVIFLDTTTNFK	N-term	0.770971		Missed Filter (0.770970515930465; )	1.6789e+06	2.8649e+06	4.54379e+06
Q2FX90_K147	Q2FX90	SAOUHSC_01987	Uncharacterized protein	no	EIFLVVTGANKR	EIFLVVTGANK*R	K	0.772915		Missed Filter (0.772915277758098; )	638810	1.09155e+06	1.73036e+06
Q2FYK4_K137	Q2FYK4	SAOUHSC_01436	UPF0403 protein SAOUHSC_01436	no	DINDIAMDLKDAFDENCK	DINDIAMDLK*DAFDENCK	K	0.814078		Missed Filter (0.814078199904402; )	847287	1.48968e+06	2.33697e+06
Q2FXL7_K74	Q2FXL7	ald2	Alanine dehydrogenase 2	no	VKEPLESEYPYFK	VK*EPLESEYPYFK	K	-1.00223		Missed Filter (-1.00223285793476; )	7.40159e+06	3695072	1.10967e+07
Q2FXL3_K45	Q2FXL3	tpx	Thiol peroxidase	no	GQQINEGDFAPDFTVLDNDLNQVTLADYAGKKK	GQQINEGDFAPDFTVLDNDLNQVTLADYAGK*KK	K	1.15075		Missed Filter (1.15075304648619; )	1.53768e+06	3.41411e+06	4.95179e+06
Q2FZ07_N-term2	Q2FZ07	SAOUHSC_01264	Uncharacterized protein	no	SINIDPEKFAELVVMSNPSK	n*SINIDPEKFAELVVMSNPSK	N-term	1.20719	-1.28509	Missed Filter (1.20719265429091; -1.28508856198013)	2.21919e+06	2.04915e+06	4.26835e+06
Q2FVB2_K84	Q2FVB2	fbp	Fructose-1,6-bisphosphatase class 3	no	LSTKELNDLTALVYYPEDK	LSTK*ELNDLTALVYYPEDK	K	1.34523		Missed Filter (1.34522885496987; )	331970	843437	1.17541e+06
Q2G2A3_K111	Q2G2A3	SAOUHSC_01043	Dihydrolipoyl dehydrogenase	no	GNKVNIVKGEAYFVDNNSLR	GNK*VNIVKGEAYFVDNNSLR	K	1.35735		Missed Filter (1.35735239026141; )	4226678	10829364	15056042
Q2FW07_K150	Q2FW07	rplD	50S ribosomal protein L4	yes	NVLSTLEQPKK	NVLSTLEQPK*K	K	-1.44655		Missed Filter (-1.44655233485722; )	10013150	3.6738e+06	1.36869e+07
Q2G296_K39	Q2G296	fhs	Formate--tetrahydrofolate ligase	no	THLSDLDIANQSTLQPIKDIAASVGISEDALEPYGHYKAK	THLSDLDIANQSTLQPIKDIAASVGISEDALEPYGHYK*AK	K	-1.80559		Missed Filter (-1.80559330483131; )	7.03682e+06	2.01298e+06	9049792
Q2FWY1_K10	Q2FWY1	ppaC	Probable manganese-dependent inorganic pyrophosphatase	yes	TYIFGHKNPDTDAISSAIIMAEFEQLR	TYIFGHK*NPDTDAISSAIIMAEFEQLR	K	1.80751		Missed Filter (1.80751412007051; )	459852	1.60966e+06	2.06951e+06
Q2FY41_K141	Q2FY41	efp	Elongation factor P	yes	TVELTVTETEPGIKGDTATGATK	TVELTVTETEPGIK*GDTATGATK	K	2.18041		Missed Filter (2.18041410398559; )	224081	1.01572e+06	1.2398e+06
Q2FWA0_K56	Q2FWA0	glmS	Glutamine--fructose-6-phosphate aminotransferase [isomerizing]	yes	KVADSSDFDGPVGIGHTR	K*VADSSDFDGPVGIGHTR	K	2.73546		Missed Filter (2.73545603528128; )	2.09162e+06	13929576	1.60212e+07
Q2FXI0_K146	Q2FXI0	SAOUHSC_01867	D-alanine aminotransferase	no	CDIKSLNLLGNVLAK	CDIK*SLNLLGNVLAK	K	-3.38075		Missed Filter (-3.38075257691582; )	5589190	536588	6125778
